# Supplementary material for: UBE2O reduces the effectiveness of interferon-α via degradation of IFIT3 in hepatocellular carcinoma
Source: Cell Death Dis. 2023 Dec 21;14(12):854. doi: 10.1038/s41419-023-06369-9 (PMC10740027; doi:10.1038/s41419-023-06369-9)
Supplement: Supplementary file 4 — Supplementary Table 1 [file 41419_2023_6369_MOESM4_ESM.xlsx]

## Sheet: Sheet1
Supplementary Table 1
Gene	log2FoldChange	Pvalue	FDR	Type
RAD51-AS1	1.62186	7.46784e-20	4.67763e-19	Up
TUBB2A	1.00676	8.41111e-07	1.39115e-06	Up
ZNF580	1.77634	1.38846e-25	3.74004e-24	Up
TMEM163	3.98169	0.044589	0.0502218	Not-Sig
FAHD2B	0.928442	0.437038	0.452265	Not-Sig
CD27	1.01805	0.555726	0.569747	Not-Sig
AC106820.1	1.24147	1.22008e-05	1.83979e-05	Up
ECHS1	-0.638642	5.40125e-13	1.51184e-12	Not-Sig
ADORA2B	1.41477	0.0407033	0.0460299	Up
CTDSPL2	0.74902	2.42608e-09	4.92069e-09	Not-Sig
AC005089.1	2.45451	5.36839e-19	2.94792e-18	Up
C19orf47	0.929484	8.53732e-19	4.56327e-18	Not-Sig
DNAJC9-AS1	2.37089	1.6431e-25	4.3223e-24	Up
CARD11	0.727916	0.578194	0.591988	Not-Sig
INHBA	-0.330875	0.00180547	0.00228638	Not-Sig
AP005212.2	3.5471	1.09014e-05	1.64985e-05	Up
CSPP1	1.4776	1.40655e-16	5.72999e-16	Up
ASB16-AS1	1.65188	2.86266e-25	6.85102e-24	Up
AC138696.2	2.11527	2.27796e-20	1.55818e-19	Up
JPH1	2.60499	0.00144987	0.0018472	Up
PEAK1	1.01986	1.11458e-11	2.76481e-11	Up
TERF2	0.690304	5.19712e-17	2.21897e-16	Not-Sig
ARHGEF1	1.05528	1.45334e-20	1.03105e-19	Up
AC011330.2	1.89097	3.58527e-11	8.52802e-11	Up
SCD	0.886787	0.028502	0.0326396	Not-Sig
RANBP1	0.781254	8.77783e-14	2.64582e-13	Not-Sig
NFATC2IP	1.07034	6.44351e-20	4.08288e-19	Up
GTF2H2	0.963903	0.000144689	0.000199485	Not-Sig
AC064801.1	0.361489	0.310408	0.324977	Not-Sig
COL16A1	1.3223	0.183871	0.196287	Not-Sig
NKAIN2	3.03323	0.270222	0.284524	Not-Sig
AC099811.3	-0.163295	0.492281	0.507453	Not-Sig
RPS26P31	0.957	0.000153082	0.000210586	Not-Sig
PAPSS1	1.2609	7.5615e-17	3.17314e-16	Up
AC092164.1	1.59898	3.28993e-16	1.28358e-15	Up
ST14	1.5838	0.000608737	0.000799399	Up
AC022182.2	1.42701	0.00122677	0.00157177	Up
AL161645.1	-0.696766	5.06982e-08	9.23183e-08	Not-Sig
GEMIN8	0.840725	3.25638e-19	1.85477e-18	Not-Sig
THNSL1	-0.235225	0.000196224	0.000267831	Not-Sig
PDLIM1	0.534319	1.14729e-05	1.73318e-05	Not-Sig
ETNK2	-0.0525519	0.00477399	0.00583661	Not-Sig
CD160	-1.03341	8.85064e-12	2.2128e-11	Down
AL158196.1	1.93769	5.09063e-09	1.00445e-08	Up
FAM45A	1.0518	1.07556e-16	4.44133e-16	Up
ARHGAP5-AS1	1.06843	8.25035e-11	1.90411e-10	Up
BRD3OS	1.08932	5.47529e-11	1.28461e-10	Up
RPL9P32	1.20836	3.56289e-06	5.59527e-06	Up
HENMT1	1.23595	0.476415	0.491656	Not-Sig
TONSL	2.64503	1.647e-28	4.81243e-26	Up
NFIA	-0.172668	0.00231316	0.00290598	Not-Sig
C6orf222	4.3503	0.000346771	0.000464063	Up
DPY19L1	0.38318	0.0309956	0.0353976	Not-Sig
FPGS	0.274671	0.0173343	0.0201971	Not-Sig
NXT1	0.849414	1.99914e-11	4.85006e-11	Not-Sig
SF3B2	0.866704	7.64893e-24	1.12715e-22	Not-Sig
AOC4P	0.719881	0.080049	0.0882206	Not-Sig
LINC02328	0.708335	0.0328102	0.0374029	Not-Sig
RBM24	3.20184	1.49617e-16	6.07566e-16	Up
DNER	8.02527	0.000117937	0.000163594	Up
LINC01481	1.31193	1.87417e-17	8.47371e-17	Up
NT5DC2	3.40184	3.55868e-23	4.36223e-22	Up
AP000424.2	2.28562	0.00187535	0.0023711	Up
THNSL2	0.539931	0.00031259	0.000419762	Not-Sig
RAB35	0.864858	3.83682e-17	1.66953e-16	Not-Sig
MYC	-0.56477	0.000101384	0.000141609	Not-Sig
RAPGEF5	0.443216	0.152806	0.164281	Not-Sig
CBX2	3.45998	2.14969e-24	3.72548e-23	Up
RPL23AP43	1.40118	2.26289e-06	3.61797e-06	Up
AC004951.3	1.68381	1.83285e-15	6.58323e-15	Up
MRPL33	1.08388	6.30455e-22	5.81663e-21	Up
FANCE	2.38395	1.99245e-23	2.62789e-22	Up
ZNF555	1.53347	4.49483e-23	5.34177e-22	Up
AL161630.1	-0.322934	1.31382e-07	2.31129e-07	Not-Sig
LINC01290	1.00369	8.98683e-05	0.000126115	Up
FAP	3.06085	1.96933e-12	5.23274e-12	Up
CCDC38	-0.428157	6.83028e-07	1.13846e-06	Not-Sig
DNAJB5	1.02411	5.9682e-15	2.02129e-14	Up
CDC42BPG	1.49084	0.113076	0.123043	Not-Sig
GUCY1B1	0.445113	0.946607	0.949341	Not-Sig
SV2A	1.48677	0.101557	0.110944	Not-Sig
ANAPC2	0.860976	3.59448e-21	2.85792e-20	Not-Sig
ZNRD1ASP	1.77584	5.20473e-18	2.51964e-17	Up
MTND4P19	-0.196449	0.0126855	0.0149557	Not-Sig
VCPIP1	0.450654	1.91719e-05	2.84428e-05	Not-Sig
SNORA13	1.23326	3.17072e-06	5.00822e-06	Up
CASP4	0.281743	0.0328606	0.0374535	Not-Sig
PGM3	0.440753	0.00140208	0.00178835	Not-Sig
PGM2L1	0.984596	0.00135508	0.00173117	Not-Sig
DSTNP1	1.11079	1.08897e-06	1.78854e-06	Up
EFL1	0.674306	4.71966e-11	1.11224e-10	Not-Sig
AC090502.1	9.12767	6.85393e-11	1.59319e-10	Up
RECQL4	3.36934	6.62252e-28	8.16587e-26	Up
AC091965.4	1.26986	2.10892e-05	3.12146e-05	Up
ARFGAP1	1.35054	3.91788e-27	2.58012e-25	Up
SENP1	1.1426	7.49885e-18	3.5634e-17	Up
RF00569	1.03843	4.8906e-05	7.02577e-05	Up
PTPN18	0.687223	9.15651e-20	5.67027e-19	Not-Sig
KCTD11	0.437029	0.00099292	0.00128179	Not-Sig
AL356481.1	1.11855	6.45168e-15	2.17731e-14	Up
HNRNPKP1	0.524739	5.94331e-05	8.46549e-05	Not-Sig
AC080112.3	1.79606	2.01389e-19	1.1827e-18	Up
AL136304.1	1.55626	1.31374e-14	4.29033e-14	Up
TAX1BP3	1.61506	8.45639e-14	2.55255e-13	Up
MYL12BP2	1.68015	7.72215e-08	1.38464e-07	Up
GNAT1	2.06551	3.64198e-10	7.91785e-10	Up
ZNF358	0.412538	0.00872007	0.0104339	Not-Sig
IRAK1	1.94648	6.88004e-26	2.12958e-24	Up
MYPOP	1.36594	1.82227e-25	4.72207e-24	Up
C1QTNF1	-0.731327	2.85268e-16	1.11961e-15	Not-Sig
TRIM37	1.23004	5.36856e-19	2.94792e-18	Up
FTH1P20	0.866531	6.53387e-07	1.09039e-06	Not-Sig
UBC	0.45331	1.64563e-08	3.12376e-08	Not-Sig
TUBBP1	0.863324	1.26944e-06	2.07478e-06	Not-Sig
AC009309.1	1.14093	3.57858e-08	6.59497e-08	Up
CYP3A4	-1.15293	1.69414e-15	6.09891e-15	Down
NCSTN	1.12762	3.17715e-20	2.11862e-19	Up
TOM1L2	1.05483	5.51737e-16	2.09609e-15	Up
AL353803.5	1.2645	0.00670267	0.00809611	Up
RPL13AP6	1.21416	2.57229e-06	4.09721e-06	Up
TECRP1	0.650398	0.00953869	0.0113709	Not-Sig
OR7E29P	-0.834886	1.21312e-11	3.00299e-11	Not-Sig
MINDY4B	1.1713	0.0266588	0.0306014	Up
PCAT6	2.29835	5.73713e-19	3.13957e-18	Up
KRT8P8	0.243136	0.413465	0.428554	Not-Sig
CD99	0.708705	2.07638e-12	5.50683e-12	Not-Sig
HNRNPA1P48	1.29048	4.7238e-18	2.30082e-17	Up
ATG101	0.241119	0.00862617	0.0103268	Not-Sig
RER1	0.483858	2.42608e-09	4.92069e-09	Not-Sig
HLA-U	1.74144	0.000146225	0.000201516	Up
RGP1	1.23012	1.19394e-20	8.58828e-20	Up
RPL12	0.879413	2.08897e-10	4.6422e-10	Not-Sig
TTC39C	0.369684	0.24134	0.255154	Not-Sig
FGF18	1.29803	0.00388388	0.0047873	Up
VPS11	1.23633	2.80242e-24	4.66614e-23	Up
CRLF1	3.18821	1.01882e-15	3.75988e-15	Up
AL157838.1	1.07983	0.00044673	0.000592476	Up
TTC12	0.472165	1.82425e-05	2.71188e-05	Not-Sig
TTC31	0.79104	1.34576e-13	3.98595e-13	Not-Sig
MATN1-AS1	1.24027	2.45958e-14	7.84716e-14	Up
PTCRA	-0.526819	3.85686e-06	6.04302e-06	Not-Sig
DLD	0.329227	0.00244906	0.00307065	Not-Sig
ATL3	0.867475	3.19099e-16	1.24625e-15	Not-Sig
SNX16	0.87144	3.35912e-11	8.00604e-11	Not-Sig
LINC01625	-0.942714	2.18297e-12	5.77829e-12	Not-Sig
CENPK	3.3915	4.63539e-24	7.20902e-23	Up
RARRES1	2.22648	8.29551e-06	1.2661e-05	Up
PRMT2	0.926505	1.37042e-12	3.69717e-12	Not-Sig
TDRD3	0.556822	1.56511e-10	3.51693e-10	Not-Sig
INE1	0.77999	1.6922e-07	2.95246e-07	Not-Sig
MTRF1L	0.342477	0.000437831	0.000581117	Not-Sig
MIR4635	2.26646	2.80252e-07	4.81447e-07	Up
MBP	0.395849	0.0117481	0.0138918	Not-Sig
LINC01857	1.04076	0.000205374	0.000279939	Up
MCRIP2	0.615062	7.83295e-06	1.19713e-05	Not-Sig
KLKB1	-1.07175	5.73393e-18	2.76113e-17	Down
SLITRK3	-2.10176	1.74619e-17	7.94016e-17	Down
RAB40B	0.978938	6.88877e-13	1.90891e-12	Not-Sig
STRA6	4.59958	2.94036e-10	6.44719e-10	Up
IDH1-AS1	1.36777	1.70042e-09	3.50055e-09	Up
PRPF40A	0.714237	9.15911e-12	2.28565e-11	Not-Sig
C2CD4B	-0.803304	1.47147e-09	3.04498e-09	Not-Sig
MRPL28	0.841638	4.74093e-16	1.8152e-15	Not-Sig
AC019226.1	1.0729	7.11991e-05	0.000100775	Up
RNU7-140P	0.342849	0.0826746	0.0909883	Not-Sig
PREP	0.273817	0.0199812	0.0231652	Not-Sig
HNRNPC	0.852868	1.47981e-23	2.023e-22	Not-Sig
MTRF1	0.534294	1.31743e-06	2.15137e-06	Not-Sig
TBX2	1.54344	6.56978e-14	2.00463e-13	Up
CNTRL	0.905935	2.7028e-07	4.64861e-07	Not-Sig
TTLL7	1.10793	0.0826246	0.0909385	Not-Sig
RPL34P33	2.07683	0.000153343	0.00021093	Up
SCARB2	0.270996	0.00999089	0.0118882	Not-Sig
CLEC4E	-0.268775	0.00112152	0.0014409	Not-Sig
YBEY	1.02918	5.34406e-14	1.64801e-13	Up
CEP135	1.03995	6.48793e-08	1.17136e-07	Up
SETD6	0.725544	7.96451e-17	3.33493e-16	Not-Sig
THOP1	0.687181	5.97436e-05	8.50782e-05	Not-Sig
PIGB	0.792066	2.23393e-13	6.47891e-13	Not-Sig
SOCS6	-0.389693	7.52394e-06	1.15175e-05	Not-Sig
GOLGB1	0.537476	4.50215e-08	8.23345e-08	Not-Sig
SIGLEC11	-1.73807	7.91133e-18	3.75012e-17	Down
AC136475.3	1.94791	0.956393	0.95835	Not-Sig
FLI1	0.311451	0.278732	0.293129	Not-Sig
PIDD1	1.44418	1.43334e-24	2.64482e-23	Up
LINC01011	1.73777	1.81565e-21	1.53024e-20	Up
AL136038.5	1.53935	1.95032e-08	3.68092e-08	Up
PHKA2-AS1	0.602424	0.00179795	0.00227716	Not-Sig
DESI1	0.444604	3.00055e-07	5.1408e-07	Not-Sig
CES5A	-0.845763	2.66837e-09	5.39779e-09	Not-Sig
ECHDC3	-0.274116	0.004286	0.00526325	Not-Sig
SNRNP40	0.713586	2.17452e-11	5.26016e-11	Not-Sig
MTND5P11	-0.628635	0.00503635	0.0061436	Not-Sig
ECPAS	0.711445	2.34961e-16	9.32909e-16	Not-Sig
DOCK8	-0.10882	0.0114642	0.0135669	Not-Sig
CDC37L1	-0.962602	1.91427e-17	8.63866e-17	Not-Sig
AC009090.1	1.14522	1.2509e-05	1.88434e-05	Up
MICALL1	1.1697	3.81526e-20	2.50133e-19	Up
CD248	1.79146	1.36109e-15	4.9503e-15	Up
SRSF4	0.515945	1.2588e-10	2.85315e-10	Not-Sig
MBL2	-1.27189	7.41987e-14	2.2525e-13	Down
CLIC6	-0.569149	1.43475e-14	4.67273e-14	Not-Sig
TFDP1	0.854255	1.98163e-05	2.93715e-05	Not-Sig
CRADD	0.0749576	0.797795	0.805983	Not-Sig
CHCHD2P2	0.56792	0.000363403	0.000485639	Not-Sig
AC011481.3	1.78738	1.54407e-18	7.94842e-18	Up
AC022382.1	0.815494	0.0077077	0.00926029	Not-Sig
GPC5	2.20596	0.414623	0.429698	Not-Sig
TMEM33	0.450102	5.06376e-07	8.53253e-07	Not-Sig
GABPB2	1.24493	7.90357e-19	4.24711e-18	Up
TMLHE	0.170885	0.240846	0.254661	Not-Sig
AC016065.1	1.25398	3.17612e-17	1.39667e-16	Up
PURPL	3.02103	2.02435e-08	3.81347e-08	Up
UBBP4	0.13952	0.217544	0.230827	Not-Sig
ALDH1L2	1.57155	2.7367e-06	4.34713e-06	Up
KAZALD1	2.43426	2.32291e-14	7.42972e-14	Up
UPP1	0.544605	0.000545856	0.000719742	Not-Sig
PCDHB12	1.22151	0.0313804	0.0358327	Up
GDPGP1	0.469393	7.7105e-09	1.50245e-08	Not-Sig
EVA1C	0.926033	0.280371	0.294788	Not-Sig
RFC3	1.78796	4.29762e-22	4.0956e-21	Up
LINC00115	1.18388	2.45386e-12	6.47111e-12	Up
AC092155.2	0.525966	0.034245	0.0389757	Not-Sig
AC015912.3	2.0073	7.29825e-11	1.69195e-10	Up
AJ009632.2	2.05863	0.0209466	0.0242521	Up
AL031716.1	1.33873	2.54266e-08	4.7454e-08	Up
CDCA7L	1.59212	1.28525e-06	2.09972e-06	Up
AC007773.1	2.36233	4.93181e-18	2.39423e-17	Up
H3F3AP6	1.35138	9.44898e-11	2.16895e-10	Up
SPEF1	2.20131	8.84242e-08	1.5784e-07	Up
KLHL21	1.37525	1.54917e-15	5.60234e-15	Up
ZC3HC1	0.919778	1.09812e-23	1.54432e-22	Not-Sig
NAV3	2.96692	1.21386e-05	1.83057e-05	Up
HMGA2	6.88396	0.000626228	0.00082107	Up
CALM2	0.748003	1.36109e-15	4.9503e-15	Not-Sig
ZNF697	0.875017	7.69728e-08	1.38031e-07	Not-Sig
EVI2B	-0.193888	0.00101484	0.00130884	Not-Sig
SLC27A2	-0.785559	8.70074e-12	2.17724e-11	Not-Sig
PDCD6IP	0.576344	5.85817e-13	1.63351e-12	Not-Sig
C11orf71	-0.0848614	0.00545444	0.00663622	Not-Sig
PRKRA	0.474215	1.8447e-07	3.20916e-07	Not-Sig
S1PR2	0.856289	5.49565e-05	7.85951e-05	Not-Sig
APOC1P1	-0.432306	1.01865e-05	1.54484e-05	Not-Sig
PRSS27	1.50521	1.17037e-10	2.66347e-10	Up
ADGRG1	1.84554	8.6638e-09	1.681e-08	Up
EFCAB12	1.71603	0.00101484	0.00130884	Up
PPP2R5B	1.04751	1.81565e-21	1.53024e-20	Up
ADRB1	-0.80232	7.35083e-09	1.43442e-08	Not-Sig
TAPBP	0.881027	2.5426e-15	8.96909e-15	Not-Sig
NAMPTP1	-0.589255	0.016321	0.0190571	Not-Sig
GTF2F2	0.856438	8.92173e-19	4.75543e-18	Not-Sig
SLC25A4	0.298652	0.037439	0.0424716	Not-Sig
CFHR1	-0.0663352	0.105994	0.115626	Not-Sig
UFC1	1.42208	7.38134e-28	8.81055e-26	Up
CCNA2	4.20782	3.91788e-27	2.58012e-25	Up
LIG4	0.259544	0.23644	0.250168	Not-Sig
FFAR4	1.54393	2.40065e-05	3.54008e-05	Up
PCDHA1	5.75367	1.46687e-06	2.38643e-06	Up
AC004471.1	1.34775	3.73116e-08	6.8702e-08	Up
AL671277.2	1.10762	1.17104e-06	1.91937e-06	Up
RPLP0P6	1.58113	5.39454e-14	1.66143e-13	Up
EEF1A1P24	0.856988	0.000321573	0.000431412	Not-Sig
PRELID2	1.38303	3.84885e-10	8.35384e-10	Up
CARD9	0.855218	0.000533541	0.000703991	Not-Sig
KIF13A	0.780943	3.31281e-10	7.22733e-10	Not-Sig
FANCA	1.69201	3.76563e-18	1.85255e-17	Up
GALNT2	0.362343	0.0104621	0.012421	Not-Sig
GNG12-AS1	-0.71916	6.45303e-11	1.50369e-10	Not-Sig
USP5	0.944481	2.08635e-22	2.10709e-21	Not-Sig
REX1BD	0.913464	1.57923e-12	4.23953e-12	Not-Sig
ZNF443	0.799236	4.06636e-11	9.62919e-11	Not-Sig
PRKAA1	0.102137	0.951499	0.953996	Not-Sig
PVALB	-2.89979	8.21188e-27	4.21587e-25	Down
TRMT1	1.54501	4.41851e-27	2.76671e-25	Up
AC020917.4	1.77047	4.80528e-17	2.06135e-16	Up
HIRA	0.808693	4.87902e-18	2.37038e-17	Not-Sig
GATAD2A	0.593626	1.40566e-09	2.91321e-09	Not-Sig
TRIB3	0.87739	1.64195e-05	2.44984e-05	Not-Sig
ITGAV	1.42859	7.54349e-09	1.47081e-08	Up
ANKRD13D	1.46799	4.64802e-19	2.58422e-18	Up
CLTCL1	1.71226	5.25092e-19	2.88831e-18	Up
ARFRP1	1.24943	7.78143e-25	1.56103e-23	Up
NT5C	1.24262	8.4438e-19	4.51708e-18	Up
TMEM167A	0.886613	1.65774e-22	1.7225e-21	Not-Sig
MT1JP	-1.46803	9.86083e-23	1.08356e-21	Down
FAT4	-0.563288	1.91948e-07	3.3347e-07	Not-Sig
ITPA	1.31294	2.62436e-22	2.59152e-21	Up
RPL22L1	1.99047	1.29524e-16	5.30142e-16	Up
DMTF1	1.35247	2.142e-18	1.08308e-17	Up
TBXAS1	-0.267665	0.000395307	0.000526653	Not-Sig
RN7SKP97	2.29439	2.81272e-07	4.82939e-07	Up
LYPD1	4.64448	1.40744e-17	6.45981e-17	Up
CISD2	0.500038	1.74695e-11	4.26367e-11	Not-Sig
CPHL1P	2.07227	0.339381	0.354185	Not-Sig
TRIM50	6.09938	7.08514e-07	1.17939e-06	Up
ZNF423	1.03668	0.000265924	0.000359218	Up
RNVU1-3	2.26493	4.46841e-09	8.86718e-09	Up
RAD51	3.08349	3.17318e-25	7.42664e-24	Up
EEF1E1	1.33352	8.43616e-18	3.98304e-17	Up
MYLK4	0.824716	0.239371	0.253158	Not-Sig
C12orf29	0.203347	0.0548612	0.0613502	Not-Sig
RIC3	-0.550508	4.49444e-14	1.39819e-13	Not-Sig
C1orf35	1.97416	1.58058e-28	4.81243e-26	Up
NIPA2	0.934278	1.83529e-12	4.8871e-12	Not-Sig
LINC01134	1.97704	6.20535e-17	2.62713e-16	Up
ZNF44	0.745105	2.70403e-11	6.49171e-11	Not-Sig
HDAC4	1.6594	9.13851e-23	1.00824e-21	Up
MYO9B	1.16583	9.36402e-23	1.03193e-21	Up
LOXL4	1.65404	0.000122753	0.000170002	Up
AP000781.1	0.891722	0.000269806	0.000364307	Not-Sig
TTC32	0.946164	1.9344e-09	3.96217e-09	Not-Sig
BCL6B	1.38516	5.76875e-17	2.45207e-16	Up
MOSMO	0.217125	0.295986	0.310505	Not-Sig
RPL23P2	1.17595	6.30483e-12	1.59652e-11	Up
AL049844.2	1.23597	0.00136014	0.00173753	Up
AC093673.1	1.21311	2.10263e-11	5.09013e-11	Up
AC011448.1	1.12077	5.08968e-17	2.17456e-16	Up
RSBN1L	0.656981	1.00317e-10	2.29581e-10	Not-Sig
AC003973.3	3.5626	1.94656e-06	3.12661e-06	Up
KCNK17	-0.684409	1.92724e-17	8.69513e-17	Not-Sig
TPP2	0.302257	0.0371028	0.0421127	Not-Sig
ANO10	1.45858	1.52287e-22	1.59801e-21	Up
CEBPB	0.12023	0.732188	0.74253	Not-Sig
AP003392.3	1.03122	5.94318e-05	8.46549e-05	Up
CEP57L1	0.663956	4.23039e-07	7.17514e-07	Not-Sig
FBN3	4.0355	2.57297e-08	4.79756e-08	Up
SERPINA5	-0.184058	0.00881487	0.0105447	Not-Sig
AC006023.2	2.27563	9.743e-08	1.73364e-07	Up
CYP4F11	0.352106	0.385993	0.40105	Not-Sig
TNFRSF11A	1.52632	0.000296713	0.000399339	Up
NIPAL1	-1.00981	9.59744e-13	2.62408e-12	Down
CST1	8.40085	3.12055e-08	5.77539e-08	Up
AC121338.2	2.34857	2.60978e-09	5.28207e-09	Up
ARSD	-0.336082	2.78014e-05	4.0739e-05	Not-Sig
AC021148.1	-0.141899	0.0617111	0.0686327	Not-Sig
KDM3A	0.984549	1.12845e-13	3.37052e-13	Not-Sig
AP5M1	0.324755	0.00594805	0.00721381	Not-Sig
API5	0.343669	1.46069e-05	2.18898e-05	Not-Sig
ACSM3	-1.42463	3.51111e-21	2.79863e-20	Down
RPS23	1.03792	2.91979e-17	1.28989e-16	Up
CD86	-0.010776	0.0460505	0.051819	Not-Sig
KLRA1P	1.51292	1.83764e-11	4.47416e-11	Up
AC083900.1	1.07902	0.029865	0.0341494	Up
UBA6	0.542289	4.06907e-05	5.88498e-05	Not-Sig
AL390067.1	2.30976	6.37458e-13	1.77182e-12	Up
ATP5MPL	0.777242	3.91532e-14	1.22341e-13	Not-Sig
NRAS	1.04476	7.64046e-17	3.20486e-16	Up
MTMR1	0.915789	1.9191e-14	6.19524e-14	Not-Sig
MYO7B	1.88332	0.000293909	0.000395844	Up
AC244154.1	1.18545	1.16936e-07	2.06649e-07	Up
TESC	3.39722	1.05992e-05	1.60551e-05	Up
AC112497.1	1.2675	2.1937e-14	7.03534e-14	Up
F12	-0.413733	2.08561e-06	3.34208e-06	Not-Sig
EHD3	-1.47285	9.30498e-17	3.86571e-16	Down
METTL5	1.17677	4.83513e-26	1.62573e-24	Up
CD163L1	1.31704	1.1403e-07	2.01681e-07	Up
ARHGDIB	0.409014	0.0709656	0.0785364	Not-Sig
CCDC188	2.00339	3.0506e-20	2.04208e-19	Up
IMMP1L	0.990051	9.45647e-24	1.35891e-22	Not-Sig
AC016700.2	1.20547	4.60991e-06	7.18167e-06	Up
JMJD6	1.10457	4.12889e-17	1.78847e-16	Up
PIBF1	0.764987	9.3235e-11	2.14066e-10	Not-Sig
KCNN2	-2.83615	2.95831e-23	3.7097e-22	Down
CCND3	0.725694	2.70346e-08	5.02978e-08	Not-Sig
MED25	1.23827	7.68275e-25	1.54937e-23	Up
SAT1	-0.0968929	0.0334692	0.0381062	Not-Sig
SNHG18	-0.0674564	0.000291124	0.000392294	Not-Sig
TSSC2	1.75107	0.00112135	0.00144086	Up
SYAP1	0.121684	0.663124	0.67518	Not-Sig
IKBKE	1.86881	1.29896e-11	3.20761e-11	Up
SRGAP2C	0.698865	3.65776e-05	5.31062e-05	Not-Sig
UPF3AP3	1.13044	4.89606e-05	7.03261e-05	Up
AC009113.1	0.695107	0.00068136	0.000891641	Not-Sig
LSM6	0.534268	2.009e-09	4.10659e-09	Not-Sig
NIPSNAP3A	-0.10215	0.0652138	0.0724185	Not-Sig
CFAP157	1.61632	4.07415e-23	4.88744e-22	Up
SNRPGP2	0.914922	4.93454e-13	1.38669e-12	Not-Sig
HCG9	2.38971	4.30541e-11	1.01751e-10	Up
AL596325.2	0.607568	0.359607	0.374654	Not-Sig
AC078909.2	3.92288	3.74363e-17	1.63195e-16	Up
MINDY2	0.552785	0.00974508	0.0116051	Not-Sig
AL031666.1	1.09648	0.000843801	0.00109604	Up
FAM117A	0.350133	0.102329	0.11173	Not-Sig
GPRASP1	-0.0724811	0.000395307	0.000526653	Not-Sig
TPRG1L	-0.0298254	0.1382	0.149225	Not-Sig
GBP1	-0.443664	0.000186884	0.000255375	Not-Sig
KPNA6	0.449899	5.59962e-06	8.65433e-06	Not-Sig
F11-AS1	-0.587712	4.68471e-10	1.01026e-09	Not-Sig
ZNF257	2.43836	0.000111011	0.000154378	Up
DCAF10	0.404001	4.03093e-06	6.30644e-06	Not-Sig
RPS7	1.23034	3.01396e-21	2.43488e-20	Up
HOXC9	6.72634	3.7755e-11	8.96711e-11	Up
AC074117.1	1.45355	4.76134e-21	3.70094e-20	Up
AC007663.4	1.70817	3.48155e-12	9.05227e-12	Up
AC012313.1	1.09721	9.69853e-17	4.01784e-16	Up
UGT3A2	2.66535	0.813952	0.821711	Not-Sig
HIST1H3A	1.60069	4.87019e-07	8.21651e-07	Up
NRG2	2.87979	1.42727e-09	2.95609e-09	Up
PTP4A1	-0.284137	0.000836434	0.00108698	Not-Sig
AC092757.3	2.88389	1.18552e-13	3.52995e-13	Up
PDHA1	0.51866	7.54112e-11	1.74697e-10	Not-Sig
PLCB3	1.23498	1.85907e-21	1.56339e-20	Up
FTLP5	1.21111	3.99649e-06	6.25512e-06	Up
AL391427.1	2.0871	1.3899e-11	3.42419e-11	Up
LINC00861	0.519957	0.256982	0.271137	Not-Sig
CTSA	1.54307	7.48909e-25	1.52156e-23	Up
MAFF	-0.632021	0.00113128	0.00145275	Not-Sig
AC002398.1	1.52843	4.9583e-15	1.69459e-14	Up
RAB33A	0.968847	0.00549582	0.00668362	Not-Sig
PFDN6	1.6718	2.4516e-27	1.90328e-25	Up
CXCL14	-2.74119	1.09344e-26	5.19467e-25	Down
AC027559.1	1.31833	0.00605088	0.00733433	Up
GRAP	-0.250493	0.00262386	0.00328188	Not-Sig
ZNF207	1.17459	3.51569e-24	5.69972e-23	Up
TRPM8	-0.836841	1.26301e-09	2.62898e-09	Not-Sig
AGAP3	0.931927	7.63911e-20	4.77863e-19	Not-Sig
MYO7A	0.285724	0.402359	0.417418	Not-Sig
RPL26P37	0.170459	0.849955	0.856006	Not-Sig
APOBEC3G	0.591979	0.0985143	0.107744	Not-Sig
SULT2B1	2.81234	0.853264	0.859157	Not-Sig
SLC44A5	3.12149	0.0056594	0.00687596	Up
TMEM266	2.71108	1.11155e-18	5.84484e-18	Up
GATA3	-0.547874	3.66653e-06	5.75377e-06	Not-Sig
AC026412.3	1.16201	1.89246e-05	2.8089e-05	Up
C12orf76	0.890441	3.42656e-16	1.33443e-15	Not-Sig
SPEF2	1.69614	1.94662e-15	6.97366e-15	Up
CDC37	1.1521	9.67684e-28	1.03825e-25	Up
DMD	-0.652548	5.61224e-11	1.31609e-10	Not-Sig
MMP9	2.72073	2.14129e-08	4.02384e-08	Up
AC084824.5	1.364	1.71105e-15	6.15515e-15	Up
ERO1B	0.920274	4.9223e-05	7.06865e-05	Not-Sig
TNFAIP8L1	0.174692	0.499538	0.514684	Not-Sig
AC008429.1	1.29346	1.30755e-14	4.27082e-14	Up
SLC47A1	-0.0762597	0.00256092	0.00320606	Not-Sig
AC063948.1	2.38107	8.4132e-19	4.50576e-18	Up
LRP12	1.83793	6.96124e-07	1.15928e-06	Up
GID8	0.998352	2.37837e-24	4.06644e-23	Not-Sig
EBLN3P	0.603062	3.51723e-06	5.52721e-06	Not-Sig
RF00275	2.05125	3.60439e-11	8.56924e-11	Up
ELAVL1	0.901661	2.8863e-23	3.64086e-22	Not-Sig
ADO	0.430039	5.05343e-05	7.25042e-05	Not-Sig
CHI3L2	1.90168	0.755423	0.765321	Not-Sig
AC116025.1	-0.467582	1.23232e-06	2.01704e-06	Not-Sig
ZNF581	1.84771	4.41181e-26	1.51814e-24	Up
CLN3	1.70435	7.73212e-27	4.02365e-25	Up
TLDC1	0.942693	0.00390423	0.00481175	Not-Sig
PHETA1	0.771332	1.80553e-08	3.4161e-08	Not-Sig
RNASEK-C17orf49	0.962939	2.50783e-11	6.03509e-11	Not-Sig
ACOT8	0.947843	1.12405e-22	1.21903e-21	Not-Sig
CNN2	0.482781	0.00457658	0.00560351	Not-Sig
CD24P4	2.16757	2.52971e-05	3.72006e-05	Up
AL139412.1	3.03483	2.57169e-18	1.29044e-17	Up
EXOSC2	1.00005	3.60332e-20	2.37379e-19	Up
SLC30A3	5.71363	3.30243e-14	1.03938e-13	Up
TP53I3	2.47092	1.46845e-22	1.5443e-21	Up
MMP1	3.56424	2.20232e-09	4.47922e-09	Up
ACIN1	0.978431	8.10047e-22	7.30764e-21	Not-Sig
AL161452.1	1.7558	1.22594e-13	3.64518e-13	Up
AC079921.1	0.995285	0.00209099	0.00263432	Not-Sig
AL359091.4	0.601717	0.00505557	0.0061663	Not-Sig
HMG20B	0.802246	3.08564e-21	2.48858e-20	Not-Sig
AAK1	1.29496	9.26067e-20	5.7292e-19	Up
ADAM28	1.21953	0.500319	0.51535	Not-Sig
TMEM136	2.03554	9.59409e-16	3.54955e-15	Up
AC112236.2	1.50203	4.63894e-12	1.18791e-11	Up
LYRM9	0.508724	4.47644e-05	6.45118e-05	Not-Sig
C7	-1.48802	7.10437e-17	2.9938e-16	Down
BOLA2-SMG1P6	1.35328	2.00537e-15	7.16663e-15	Up
AGRP	1.71517	0.100317	0.10964	Not-Sig
KRT8P11	-0.0982757	0.520017	0.534946	Not-Sig
HIST1H2BH	3.21098	6.28964e-07	1.05129e-06	Up
DNAJC12	-0.775227	3.80524e-11	9.03549e-11	Not-Sig
CAPN11	2.67134	2.86154e-26	1.08432e-24	Up
EFEMP2	0.531395	0.60108	0.614333	Not-Sig
PAXIP1-AS1	0.827054	8.66482e-10	1.82932e-09	Not-Sig
DCLK2	1.25128	2.76512e-05	4.05283e-05	Up
SDHAP1	1.2536	4.76134e-21	3.70094e-20	Up
ACVR1	0.365229	0.0668427	0.0741282	Not-Sig
NELFB	1.08143	1.03183e-23	1.46622e-22	Up
MMP14	2.12724	7.8498e-16	2.92975e-15	Up
FAM171A2	2.91224	1.78181e-16	7.16251e-16	Up
ACP2	0.262728	0.00405938	0.00499427	Not-Sig
SDHB	-0.265961	9.67847e-06	1.4706e-05	Not-Sig
KTN1-AS1	1.46703	2.46345e-19	1.43e-18	Up
FTH1P4	1.48834	3.00354e-09	6.04762e-09	Up
RF00404	1.58336	0.000375759	0.000501485	Up
ANKRD26	0.931259	3.97433e-09	7.9188e-09	Not-Sig
GBF1	0.926567	2.06141e-17	9.27198e-17	Not-Sig
SNRPE	1.82419	6.62252e-28	8.16587e-26	Up
NFIC	0.316795	0.0053319	0.00649252	Not-Sig
KAAG1	2.54984	3.14501e-05	4.5899e-05	Up
C1orf131	1.39888	1.28799e-21	1.11707e-20	Up
ZCCHC8	0.687835	8.11672e-11	1.87531e-10	Not-Sig
KRT17	1.47469	5.11494e-06	7.93157e-06	Up
NDUFC2	0.491991	6.25379e-06	9.63184e-06	Not-Sig
MICAL3	0.621596	0.00470133	0.00575072	Not-Sig
AC073534.1	1.19648	2.48499e-05	3.65711e-05	Up
TOR2A	0.878288	3.03255e-18	1.50665e-17	Not-Sig
PAGE4	8.88022	4.28485e-07	7.26492e-07	Up
ITPR3	2.21434	0.0365482	0.0414981	Up
POMT1	0.634145	3.27085e-14	1.0303e-13	Not-Sig
RHOT2	1.08022	4.81322e-24	7.44315e-23	Up
LEKR1	0.934269	1.48111e-07	2.59507e-07	Not-Sig
TXNRD2	0.237241	0.175111	0.18726	Not-Sig
SLC25A20	-0.37511	6.71404e-08	1.21024e-07	Not-Sig
AL162595.1	1.62677	1.36327e-17	6.27214e-17	Up
GMPS	1.26985	3.78444e-23	4.58309e-22	Up
LINC02600	3.40886	1.7797e-05	2.64771e-05	Up
SNHG15	1.05389	8.83446e-06	1.34599e-05	Up
SRPRA	0.110322	0.335056	0.349838	Not-Sig
KREMEN2	3.07383	6.89286e-12	1.74035e-11	Up
FGFR1OP2	0.211783	0.0255282	0.0293415	Not-Sig
GALE	0.775931	2.01604e-11	4.89042e-11	Not-Sig
TAF7	0.744426	2.59076e-10	5.70289e-10	Not-Sig
HSPB11	1.20628	3.78444e-23	4.58309e-22	Up
NMB	2.85231	1.26798e-25	3.49435e-24	Up
AOC3	-0.0678046	0.00338925	0.00420229	Not-Sig
LRCH1	-0.0232549	0.355143	0.370063	Not-Sig
ANO9	2.41492	7.58026e-05	0.000106982	Up
MPDZ	-0.504243	1.34654e-08	2.57368e-08	Not-Sig
RNU7-171P	0.471679	0.0517682	0.0579966	Not-Sig
CLK2	1.73639	2.87969e-27	2.08319e-25	Up
SHTN1	0.801467	9.18249e-09	1.77713e-08	Not-Sig
DGCR9	2.8008	5.01148e-10	1.07805e-09	Up
BRI3P1	1.20771	6.89808e-08	1.24224e-07	Up
REP15	0.971998	0.204101	0.217096	Not-Sig
RBPJL	8.6022	0.00185154	0.00234239	Up
ALS2CL	2.09465	9.11415e-17	3.78808e-16	Up
MCEE	-0.10351	0.0136333	0.0160336	Not-Sig
RORA	-0.288838	0.000132964	0.000183732	Not-Sig
RMI2	2.62448	7.30037e-20	4.58174e-19	Up
SEMA4G	0.808135	3.19756e-06	5.04769e-06	Not-Sig
GNA11	0.555162	1.80317e-12	4.80719e-12	Not-Sig
BCAT1	2.46247	4.8306e-17	2.06988e-16	Up
ODF2	0.692824	1.38578e-08	2.64551e-08	Not-Sig
SLC17A2	-0.287831	1.93844e-05	2.87537e-05	Not-Sig
CIRBP	0.876157	2.65576e-17	1.17898e-16	Not-Sig
NEK7	0.867101	4.36518e-10	9.43377e-10	Not-Sig
AL354707.2	1.06164	0.000567545	0.000747103	Up
LINC01336	1.58675	1.6907e-05	2.51982e-05	Up
CSTF2	1.58314	7.18568e-24	1.07045e-22	Up
TRG-AS1	0.370563	0.400979	0.416055	Not-Sig
PAM	0.960676	0.0263492	0.0302541	Not-Sig
TMEM205	0.319341	0.0050556	0.0061663	Not-Sig
RPA1	0.83099	2.19331e-13	6.3669e-13	Not-Sig
FLNC	4.01197	0.000210039	0.000286074	Up
PBLD	-1.13228	1.54861e-17	7.06868e-17	Down
TAF3	0.608737	1.58786e-08	3.01861e-08	Not-Sig
THEM6	1.31663	5.4888e-19	3.01048e-18	Up
TCEA2	0.621533	0.00887858	0.0106169	Not-Sig
RPL34P27	0.94248	0.0103206	0.0122637	Not-Sig
RWDD3	0.840749	7.96451e-17	3.33493e-16	Not-Sig
GSDMD	1.26247	2.96052e-22	2.90396e-21	Up
RN7SL689P	0.891897	1.29131e-05	1.94266e-05	Not-Sig
PORCN	1.63302	4.04728e-22	3.88222e-21	Up
RPS7P11	0.927929	9.83763e-07	1.62077e-06	Not-Sig
IGDCC3	6.9121	1.14409e-10	2.60552e-10	Up
SNHG26	1.33523	1.73562e-05	2.58414e-05	Up
AC005224.1	0.250267	0.370697	0.385744	Not-Sig
SMC1A	0.866004	1.5521e-09	3.20386e-09	Not-Sig
AL161668.4	-1.32341	4.74068e-16	1.8152e-15	Down
MFSD2A	-1.76794	2.31547e-17	1.03513e-16	Down
CHKB	1.48433	9.12029e-19	4.85044e-18	Up
AC005520.2	0.300716	0.458347	0.473701	Not-Sig
AC103810.3	1.71253	6.03504e-12	1.52983e-11	Up
TMEM59L	2.30931	0.000201283	0.000274539	Up
BCO2	-2.48965	6.26244e-25	1.31573e-23	Down
AC107982.3	1.08109	4.15132e-06	6.49015e-06	Up
AC112219.2	2.10857	3.26717e-09	6.5563e-09	Up
ARL6	0.629019	4.52402e-05	6.51729e-05	Not-Sig
NDUFB6	0.635882	3.91041e-16	1.51329e-15	Not-Sig
CYP21A1P	1.81315	1.82316e-10	4.07284e-10	Up
NPAS1	1.19724	0.00267743	0.00334688	Up
CNPY3	0.554155	0.00011215	0.000155849	Not-Sig
FAM133A	6.14063	0.00222084	0.00279367	Up
SRRT	0.952064	3.78444e-23	4.58309e-22	Not-Sig
FOXJ3	0.538989	2.85409e-06	4.52493e-06	Not-Sig
NOP53-AS1	0.938871	4.36576e-05	6.2988e-05	Not-Sig
PTOV1-AS1	1.38052	4.83831e-23	5.71441e-22	Up
NDUFAF5	0.897751	1.16661e-20	8.41703e-20	Not-Sig
THUMPD2	1.12842	3.11438e-19	1.78026e-18	Up
HIBCH	-0.341034	5.63235e-06	8.7021e-06	Not-Sig
AQP7P2	-0.635852	6.7118e-08	1.21006e-07	Not-Sig
ATP6V1B2	0.197806	0.690085	0.701508	Not-Sig
PTMAP8	1.24628	5.41141e-05	7.74484e-05	Up
TXN	1.35658	3.67918e-17	1.60495e-16	Up
ANKDD1A	1.20452	4.97186e-12	1.2701e-11	Up
ANKRA2	0.672182	3.27567e-12	8.53346e-12	Not-Sig
TBC1D9	0.465104	0.077539	0.0855285	Not-Sig
SPRYD3	1.0997	1.517e-23	2.06645e-22	Up
SMPD5	2.46582	9.01723e-22	8.03227e-21	Up
CR392039.2	2.22392	0.0122292	0.0144409	Up
ACE	1.63276	1.28205e-15	4.67531e-15	Up
DNA2	2.11092	5.67347e-21	4.34102e-20	Up
AC127024.4	2.00959	9.53991e-13	2.60947e-12	Up
AP000350.5	2.19832	3.1729e-14	1.00192e-13	Up
LRIG1	0.254599	0.124393	0.134835	Not-Sig
AP003119.2	1.73739	2.722e-08	5.06377e-08	Up
ALG13	0.930087	1.81565e-21	1.53024e-20	Not-Sig
AC012146.1	2.20877	3.99365e-20	2.60398e-19	Up
AC021491.4	0.819192	0.00267743	0.00334688	Not-Sig
CLEC14A	1.08308	2.74963e-11	6.59704e-11	Up
METTL2A	1.01639	7.18568e-24	1.07045e-22	Up
SRI	0.999361	2.98306e-08	5.52951e-08	Not-Sig
FRY	0.41635	0.0210525	0.0243703	Not-Sig
AC005005.3	1.83684	3.51229e-12	9.12532e-12	Up
CSRNP2	0.873111	1.17886e-09	2.46161e-09	Not-Sig
AC026369.3	-1.97865	2.65164e-14	8.43876e-14	Down
HSPD1	0.753152	5.00697e-15	1.71061e-14	Not-Sig
ZNF343	1.08902	1.47023e-20	1.04265e-19	Up
CETN3	0.825876	3.932e-18	1.92893e-17	Not-Sig
ITPRIPL2	0.6888	0.00179046	0.00226798	Not-Sig
VBP1	1.20962	3.01396e-25	7.15039e-24	Up
UBE2W	0.441321	1.5463e-06	2.50881e-06	Not-Sig
MTMR3	1.19931	1.83753e-16	7.3787e-16	Up
TMEM273	0.946691	0.110584	0.12042	Not-Sig
LINC01727	-0.701123	1.40526e-12	3.78795e-12	Not-Sig
AL645608.8	2.75226	7.45736e-09	1.45476e-08	Up
COL2A1	10.0078	1.6628e-07	2.90408e-07	Up
RF01233	0.511521	0.00949068	0.0113177	Not-Sig
POPDC3	7.21756	8.16753e-07	1.35297e-06	Up
LPCAT1	2.08658	1.78181e-16	7.16251e-16	Up
ERI2	0.536076	1.73723e-06	2.80359e-06	Not-Sig
CCDC43	1.0528	7.55299e-20	4.72941e-19	Up
ERGIC1	0.170538	0.315123	0.329747	Not-Sig
RAB41	1.64814	5.09384e-18	2.46846e-17	Up
SIGLEC1	-0.734175	1.0446e-07	1.85355e-07	Not-Sig
AC073321.1	-0.869613	2.6769e-09	5.41389e-09	Not-Sig
RNU6-703P	2.95003	1.77552e-07	3.0919e-07	Up
TSPY26P	1.13164	0.0471334	0.0529876	Not-Sig
PRAG1	1.42203	4.96741e-07	8.37535e-07	Up
AP000766.1	0.23184	0.256467	0.270623	Not-Sig
PA2G4	1.1337	1.84598e-25	4.77058e-24	Up
IGHV3OR16-13	-0.0017708	6.16395e-05	8.76604e-05	Not-Sig
KCNMB3	1.90643	2.50783e-11	6.03509e-11	Up
MYL12BP1	0.405867	0.0108569	0.0128706	Not-Sig
INTS1	1.18753	1.59418e-23	2.15468e-22	Up
LSM2	1.53493	2.2407e-25	5.61586e-24	Up
LINC01132	1.75868	8.71706e-15	2.89982e-14	Up
FETUB	-0.645825	1.63391e-08	3.10276e-08	Not-Sig
CNGA1	-0.697847	2.41165e-10	5.32705e-10	Not-Sig
HNRNPA0	0.814129	1.26879e-16	5.20211e-16	Not-Sig
AP001271.1	1.77338	0.0037292	0.00460526	Up
KIAA1211L	1.98284	1.1498e-17	5.33887e-17	Up
AL118505.1	3.33452	3.50882e-06	5.51716e-06	Up
ABCC6P2	0.900377	5.56623e-11	1.30578e-10	Not-Sig
IPO5P1	1.36242	5.94496e-11	1.39104e-10	Up
PSMG3	1.6789	1.5401e-25	4.07381e-24	Up
NDUFB2	0.648296	2.30615e-11	5.56589e-11	Not-Sig
LYRM4-AS1	1.31111	3.17912e-14	1.00306e-13	Up
ZNF853	0.790539	0.846541	0.852928	Not-Sig
AUP1	0.790495	6.15631e-21	4.67302e-20	Not-Sig
ARRDC1-AS1	1.22436	8.45237e-24	1.22662e-22	Up
PADI3	8.54008	4.40884e-07	7.46653e-07	Up
ADI1	-0.391686	2.37057e-07	4.09194e-07	Not-Sig
WTAP	0.501603	1.3927e-06	2.26885e-06	Not-Sig
BNIPL	2.38407	1.75239e-21	1.48347e-20	Up
DHRS4	-0.0878764	0.0203107	0.0235416	Not-Sig
KPNA3	0.363626	0.00124385	0.00159259	Not-Sig
PAK1	1.26434	2.19227e-15	7.79519e-15	Up
REM1	1.21767	3.08497e-06	4.87811e-06	Up
MT-ND3	-0.549322	8.79074e-09	1.70442e-08	Not-Sig
AP000812.1	-0.407002	0.0445387	0.0501681	Not-Sig
SREK1IP1	0.707517	3.302e-14	1.03938e-13	Not-Sig
CABP4	-0.0155896	0.000136656	0.000188764	Not-Sig
FUT4	1.06415	0.291466	0.305915	Not-Sig
ZC3H12C	-0.098292	0.0472702	0.0531321	Not-Sig
EIF4EBP3	0.48598	0.00332284	0.00412343	Not-Sig
AC016999.1	-2.19681	6.97278e-12	1.7596e-11	Down
B3GNT3	2.62881	0.00030237	0.000406646	Up
NAT10	1.03993	1.94282e-24	3.43237e-23	Up
AC012313.6	0.945115	2.27024e-06	3.62857e-06	Not-Sig
TBC1D3L	1.57759	4.67671e-09	9.26128e-09	Up
FAM86JP	1.82256	2.29809e-22	2.29665e-21	Up
ORC1	3.68137	3.62445e-26	1.3148e-24	Up
LINC02127	2.06366	1.40682e-07	2.46921e-07	Up
PDP1	0.815637	0.838851	0.845849	Not-Sig
MMACHC	-0.0330971	0.120526	0.130792	Not-Sig
MTCO2P22	0.351203	0.119937	0.1302	Not-Sig
ATN1	1.22361	1.01805e-18	5.37983e-18	Up
BIRC6	0.409387	0.00125458	0.00160569	Not-Sig
AL445472.1	1.20288	0.000103755	0.000144763	Up
CEP83	1.22924	5.3517e-21	4.11626e-20	Up
SFR1	1.20657	2.98189e-17	1.31642e-16	Up
AP002986.1	0.126159	0.703716	0.714871	Not-Sig
CENPO	2.30556	2.58296e-23	3.29081e-22	Up
FAM149B1	0.726257	8.88755e-15	2.95345e-14	Not-Sig
FIBP	1.18123	1.12118e-26	5.31324e-25	Up
AC015802.4	2.00578	3.23412e-18	1.60138e-17	Up
AL672207.1	-0.131302	0.00140805	0.00179554	Not-Sig
BRI3BP	1.20949	3.80562e-19	2.14521e-18	Up
AL592424.1	2.56862	6.91929e-18	3.30858e-17	Up
CNOT1	0.62242	2.06043e-06	3.30285e-06	Not-Sig
XKR8	0.490895	1.22761e-05	1.84999e-05	Not-Sig
FAM110A	1.62028	6.59333e-18	3.15983e-17	Up
MID2	0.966725	3.86388e-08	7.10567e-08	Not-Sig
PCDHB9	1.9575	0.0197195	0.0228745	Up
C3orf86	0.961501	0.593405	0.606912	Not-Sig
MELTF	2.4823	2.18757e-05	3.23461e-05	Up
MLPH	0.824029	0.0900552	0.0988263	Not-Sig
SCAP	0.787235	7.57963e-18	3.5991e-17	Not-Sig
LILRB3	0.237345	0.792108	0.800491	Not-Sig
NUAK1	1.57692	2.93549e-18	1.46147e-17	Up
ELP1	1.03968	2.45037e-10	5.41071e-10	Up
CCM2L	1.13563	6.97366e-15	2.34436e-14	Up
ANKRD2	2.19827	0.000321625	0.000431439	Up
MRPS24	0.769281	8.5439e-13	2.34712e-12	Not-Sig
CTNNA3	-1.53283	1.06537e-17	4.97223e-17	Down
KIF26B	2.54103	0.0395108	0.0447184	Up
LYAR	1.0066	3.83181e-16	1.48408e-15	Up
CD44	1.25776	0.0752948	0.0831443	Not-Sig
HOXC6	5.64014	1.93928e-10	4.32264e-10	Up
CYTH4	0.674594	0.00488488	0.00596684	Not-Sig
IFFO2	1.18419	2.89099e-11	6.92836e-11	Up
AL360270.3	1.81515	1.46817e-11	3.60909e-11	Up
AC100793.4	1.7337	1.60544e-05	2.39836e-05	Up
AC007229.1	0.958146	1.27255e-09	2.64856e-09	Not-Sig
RIPK4	-0.698326	5.773e-08	1.04693e-07	Not-Sig
ATXN10	0.621926	2.19331e-13	6.3669e-13	Not-Sig
DHODH	-1.21715	4.98696e-16	1.9052e-15	Down
BMP7	4.73698	0.000170444	0.000233662	Up
AC092295.2	1.18357	1.79173e-11	4.36628e-11	Up
TAPT1	-0.39662	2.9888e-10	6.54739e-10	Not-Sig
TNNI2	3.15328	1.56522e-11	3.83582e-11	Up
AP001033.2	0.506785	0.0124639	0.0147081	Not-Sig
HSPA5	1.07142	1.03689e-19	6.34898e-19	Up
STK26	1.01539	0.0248875	0.0286326	Up
TNFRSF21	1.33274	0.000119117	0.000165171	Up
PRKACB	0.33934	0.0331637	0.0377742	Not-Sig
CWC27	1.14298	7.68275e-25	1.54937e-23	Up
DNAJB12	0.577173	8.16963e-18	3.86293e-17	Not-Sig
TOR1B	0.530188	5.93401e-08	1.07522e-07	Not-Sig
ZNF791	0.722567	2.30087e-14	7.36169e-14	Not-Sig
CCDC65	1.47983	3.1429e-17	1.3827e-16	Up
NAF1	0.208797	0.0482376	0.0541843	Not-Sig
ERP29	0.311559	0.000439862	0.000583731	Not-Sig
DMBT1	7.19408	5.11378e-06	7.93041e-06	Up
PRELID3A	2.04376	1.04456e-07	1.85355e-07	Up
UBE2Q1-AS1	2.08167	2.20736e-10	4.89618e-10	Up
AC006026.3	1.2603	0.00128412	0.00164283	Up
SMPD1	-0.062597	0.20896	0.222039	Not-Sig
AL021707.4	2.27554	1.53174e-09	3.16422e-09	Up
OLA1P1	1.10917	3.16318e-12	8.25504e-12	Up
BRI3	0.798006	1.67473e-11	4.09579e-11	Not-Sig
GRB7	1.458	2.48418e-08	4.64126e-08	Up
MAGED1	1.06222	2.36435e-08	4.42777e-08	Up
AC063965.1	1.07829	0.00616543	0.00746701	Up
NSD2	1.87073	8.66596e-24	1.25476e-22	Up
RNF115	0.936028	5.60762e-21	4.29752e-20	Not-Sig
ACOT2	-0.472982	6.22632e-08	1.12594e-07	Not-Sig
GJC1	3.07344	4.52886e-26	1.5445e-24	Up
ARMC6	-0.12444	0.00223864	0.00281514	Not-Sig
ELOA	0.154292	0.505803	0.520774	Not-Sig
TP53INP1	0.646759	0.0223895	0.0258788	Not-Sig
TNFRSF8	0.780335	0.0722228	0.079886	Not-Sig
VAMP5	0.975347	6.01875e-13	1.67609e-12	Not-Sig
IST1	0.872957	1.8411e-19	1.08757e-18	Not-Sig
ARMH3	0.622188	7.39034e-16	2.76747e-15	Not-Sig
RHOBTB2	1.69711	1.14436e-16	4.71014e-16	Up
AMD1	0.348157	0.0117072	0.0138451	Not-Sig
WNK3	0.748703	0.0921724	0.101045	Not-Sig
SCOC	0.384174	6.40053e-06	9.84833e-06	Not-Sig
PRKAR1B	0.476836	0.286993	0.301435	Not-Sig
AC004987.2	0.38534	0.0362189	0.0411388	Not-Sig
TRIM38	0.618004	2.24297e-06	3.58732e-06	Not-Sig
DAPK2	2.15869	1.19394e-20	8.58828e-20	Up
FASTK	1.33984	3.35005e-26	1.23751e-24	Up
CAD	1.9938	5.58307e-26	1.82578e-24	Up
AL356490.1	2.23733	2.91344e-07	4.99783e-07	Up
AP001330.5	1.31224	6.40109e-11	1.49267e-10	Up
ARL6IP4	0.807524	6.2692e-08	1.13326e-07	Not-Sig
ANGPTL8	1.19554	0.0557991	0.0623406	Not-Sig
SHANK3	1.13304	3.12733e-15	1.09288e-14	Up
MAP2K6	1.20614	0.000149794	0.000206255	Up
AC147055.1	4.08744	3.02001e-11	7.22396e-11	Up
SHLD2P3	-0.682163	3.91503e-07	6.65423e-07	Not-Sig
POLR3B	0.281712	0.00388901	0.00479331	Not-Sig
ITGAE	1.62054	3.56515e-17	1.55806e-16	Up
TBC1D2B	0.366095	0.211644	0.224766	Not-Sig
SFI1	1.94991	3.85745e-22	3.71693e-21	Up
AC055822.1	1.66807	4.86351e-14	1.50682e-13	Up
EMC7	0.756019	4.42572e-20	2.87198e-19	Not-Sig
CISD3	0.385892	0.00099292	0.00128179	Not-Sig
AL034379.1	1.28925	2.58092e-08	4.81117e-08	Up
CCND2	1.5867	2.29842e-08	4.30809e-08	Up
DPYSL2	0.451674	0.353866	0.368793	Not-Sig
AC090796.1	-0.202275	2.05469e-12	5.45158e-12	Not-Sig
TMCO3	1.96692	3.28817e-20	2.18426e-19	Up
AL078644.1	1.65372	1.36005e-10	3.0688e-10	Up
AC126603.1	3.00519	0.00160203	0.00203617	Up
ZMPSTE24	0.883281	7.90357e-19	4.24711e-18	Not-Sig
AC092115.3	4.39827	3.48671e-08	6.43249e-08	Up
AL133353.1	1.40027	1.99351e-09	4.07783e-09	Up
AC016876.2	0.372577	0.0815433	0.0898002	Not-Sig
AL353150.1	2.10529	2.73464e-09	5.52599e-09	Up
GIT2	0.888235	3.22211e-11	7.69295e-11	Not-Sig
CDA	-0.748722	1.19915e-10	2.72539e-10	Not-Sig
S100A8	-0.343885	4.04272e-13	1.14467e-12	Not-Sig
SFRP5	-0.138169	1.65116e-20	1.15848e-19	Not-Sig
GRK3	1.51959	0.000105567	0.00014713	Up
KRT18P8	0.325048	0.293933	0.308436	Not-Sig
AC113410.3	2.39178	7.54545e-13	2.08332e-12	Up
RUVBL1	1.28729	6.88004e-26	2.12958e-24	Up
CNTNAP3P2	1.53119	0.00914726	0.0109259	Up
SH3BGRL3	0.917149	1.75479e-08	3.32239e-08	Not-Sig
TMEM52B	3.89481	0.000227226	0.000308471	Up
ZNF321P	1.61653	0.00101034	0.00130331	Up
AC015802.3	0.916153	0.00080713	0.00105025	Not-Sig
BX547991.1	-0.0105915	3.29214e-05	4.79693e-05	Not-Sig
BTNL9	1.23686	7.31039e-06	1.11996e-05	Up
IGLL3P	1.95884	0.00224632	0.00282461	Up
RNASEL	0.696177	0.00675162	0.00815318	Not-Sig
AC026403.1	1.68889	5.15002e-09	1.01606e-08	Up
AC241584.1	2.81691	1.43918e-13	4.25141e-13	Up
BUD13	1.11081	1.08379e-24	2.08231e-23	Up
AL121899.1	2.90972	1.10956e-19	6.75718e-19	Up
ZNF597	0.23977	0.154934	0.166485	Not-Sig
ZFYVE27	0.671335	8.02453e-13	2.21016e-12	Not-Sig
AC037198.2	-0.522762	0.000582616	0.000766309	Not-Sig
AL627402.1	0.923771	0.00125565	0.00160694	Not-Sig
TRIP11	0.394788	0.000413173	0.000549841	Not-Sig
APOBEC2	2.34947	1.93356e-11	4.69633e-11	Up
AC036108.3	1.23089	3.24123e-05	4.72671e-05	Up
LZTS1	2.06882	6.74433e-17	2.84585e-16	Up
AL390728.6	2.01114	1.77966e-18	9.095e-18	Up
RAB11FIP1	1.00119	0.142163	0.153314	Not-Sig
SLC12A9-AS1	2.3162	1.03849e-12	2.83047e-12	Up
RPS7P4	0.990962	4.92301e-06	7.65072e-06	Not-Sig
SNORA71C	0.841958	0.00134784	0.00172239	Not-Sig
TBC1D8-AS1	1.09252	4.83668e-09	9.56716e-09	Up
EIF2D	1.35414	5.04732e-28	7.03603e-26	Up
CLDND1	0.397767	2.70402e-06	4.29915e-06	Not-Sig
CSNK1G2	1.05189	1.30336e-21	1.12733e-20	Up
AC007537.1	1.01244	2.31887e-09	4.71276e-09	Up
GALNT18	1.39903	1.42291e-07	2.49585e-07	Up
ACO2	0.733386	3.45575e-08	6.37908e-08	Not-Sig
RPUSD3	0.894706	2.07773e-20	1.43148e-19	Not-Sig
MMP24	2.26277	1.66439e-06	2.69263e-06	Up
TOX3	1.02021	0.00160552	0.00204047	Up
NBAS	0.987451	3.69714e-24	5.96856e-23	Not-Sig
HAGH	-0.0401951	0.0713506	0.0789532	Not-Sig
AL162411.1	1.20583	8.23341e-09	1.60026e-08	Up
AC120053.1	1.56497	6.08765e-20	3.87282e-19	Up
PRLR	0.586962	0.0149493	0.0175197	Not-Sig
OR2A7	0.509663	0.563038	0.577089	Not-Sig
KIAA0586	0.622207	9.95527e-10	2.09205e-09	Not-Sig
DCUN1D2	1.03741	1.08674e-16	4.48554e-16	Up
PPP5C	0.621139	1.37042e-12	3.69717e-12	Not-Sig
DDX39B-AS1	2.20392	3.20153e-15	1.11778e-14	Up
KIAA1614	2.55338	3.21374e-20	2.14003e-19	Up
BCKDK	0.115327	0.376637	0.391691	Not-Sig
AC107068.1	1.45215	1.93464e-17	8.72027e-17	Up
SLC26A2	1.93539	1.87115e-22	1.92228e-21	Up
NOX1	1.50512	9.69614e-15	3.20875e-14	Up
HNRNPA3	1.0153	7.81586e-22	7.08435e-21	Up
CD274	-0.321563	5.16071e-05	7.39656e-05	Not-Sig
POM121	0.707644	1.66029e-05	2.47585e-05	Not-Sig
RPL10	1.0364	3.76352e-19	2.12336e-18	Up
CCDC196	-1.42703	9.9738e-18	4.66862e-17	Down
TBCC	1.39335	1.42493e-25	3.82208e-24	Up
NRP1	0.790259	0.000260886	0.000352661	Not-Sig
BMPER	-3.92398	8.98785e-29	3.99513e-26	Down
CCND2P1	-0.537367	7.13009e-07	1.18677e-06	Not-Sig
SNHG3	2.38777	3.51515e-23	4.31442e-22	Up
TAF9	1.24191	1.87115e-22	1.92228e-21	Up
LINC00659	-0.219633	8.82812e-05	0.000123979	Not-Sig
KRT86	2.80151	9.34531e-07	1.54205e-06	Up
ATP5F1C	0.736056	6.26815e-19	3.41343e-18	Not-Sig
CSPG4P10	2.49897	2.52608e-20	1.71257e-19	Up
TMEM68	1.15447	2.43863e-21	2.00142e-20	Up
AL049872.1	1.21219	1.64815e-09	3.39625e-09	Up
NAP1L1	1.29806	1.68512e-18	8.63495e-18	Up
HNRNPDL	0.656811	1.19313e-11	2.95504e-11	Not-Sig
SKP1P1	0.490976	0.000218338	0.000296764	Not-Sig
RRM1	1.37321	1.83723e-21	1.54707e-20	Up
AC068473.5	1.46478	1.79919e-18	9.18742e-18	Up
KIF1C	0.667096	2.0864e-09	4.25569e-09	Not-Sig
FAR2	0.801401	0.17239	0.184433	Not-Sig
RPS12	1.09796	4.84436e-12	1.23919e-11	Up
MIR6730	0.950301	0.0030913	0.0038456	Not-Sig
SP1	0.722663	5.59984e-13	1.56422e-12	Not-Sig
AP000757.1	1.9323	0.932906	0.936288	Not-Sig
KAT5	0.71458	1.44492e-15	5.24322e-15	Not-Sig
ADRM1	0.809511	4.13283e-20	2.68831e-19	Not-Sig
TEX11	4.78015	1.35882e-05	2.04112e-05	Up
TRAPPC2B	1.03653	4.29049e-12	1.10297e-11	Up
EIF4E3	-0.510829	4.6161e-06	7.18839e-06	Not-Sig
SP2	0.783017	3.19124e-13	9.12232e-13	Not-Sig
BCAP29	0.708085	8.71127e-18	4.10785e-17	Not-Sig
TSPAN14	0.785497	1.70326e-11	4.16289e-11	Not-Sig
AL603750.1	-0.264725	0.000141845	0.000195678	Not-Sig
MT-TY	-0.460891	2.35407e-06	3.75883e-06	Not-Sig
MLH1	0.787633	1.27036e-19	7.68009e-19	Not-Sig
MSH6	1.09023	5.55828e-20	3.55618e-19	Up
C2CD5	0.921664	1.99109e-10	4.43347e-10	Not-Sig
AP002954.1	-1.12547	6.55793e-08	1.18333e-07	Down
ZNF330	-0.349573	1.48275e-09	3.067e-09	Not-Sig
RNU6-833P	1.20025	0.00957066	0.0114081	Up
AHCYP2	-0.323624	2.40883e-05	3.5516e-05	Not-Sig
RBBP4P1	0.699967	0.00312223	0.00388205	Not-Sig
APH1B	0.968609	2.80027e-08	5.2033e-08	Not-Sig
ZCCHC3	0.951409	2.77869e-15	9.75862e-15	Not-Sig
CHRM3	2.03945	8.78908e-07	1.45253e-06	Up
SLC28A1	-0.656331	1.59925e-08	3.03936e-08	Not-Sig
SGK1	-0.484812	8.88416e-05	0.00012473	Not-Sig
BMX	-0.317517	0.000210038	0.000286074	Not-Sig
ANAPC16	0.312604	1.42291e-07	2.49585e-07	Not-Sig
AC010422.3	0.763044	7.04142e-06	1.07996e-05	Not-Sig
AL807752.1	2.38647	5.24164e-19	2.8857e-18	Up
AC053503.5	1.14321	2.75288e-06	4.37247e-06	Up
SLAMF9	1.24993	0.141486	0.152638	Not-Sig
MIR6797	1.0539	0.0045528	0.00557725	Up
EEF1A1P8	0.648173	0.0265134	0.030439	Not-Sig
TMEM216	1.03233	1.25672e-15	4.58908e-15	Up
ATG4B	1.05882	4.52047e-24	7.05326e-23	Up
TNNC1	3.71448	1.46762e-08	2.7956e-08	Up
ZFP37	1.23632	1.43641e-05	2.15411e-05	Up
SLC43A2	1.25636	1.63391e-08	3.10276e-08	Up
CNPY2	1.13792	6.18194e-23	7.12509e-22	Up
HK1	1.0081	0.00499811	0.00609968	Up
RPS27P29	0.918231	0.000674337	0.000882753	Not-Sig
KHDC4	2.0192	6.67976e-27	3.59352e-25	Up
ATP1A1	1.3747	2.75709e-14	8.75103e-14	Up
TUG1	1.14313	2.6639e-19	1.53702e-18	Up
AC098613.1	1.66926	4.32545e-06	6.75118e-06	Up
NUGGC	-0.57149	8.2936e-09	1.61147e-08	Not-Sig
SEC61B	0.709436	3.12733e-15	1.09288e-14	Not-Sig
RNU6-2	2.31778	1.26077e-06	2.06167e-06	Up
DDT	-0.175181	0.00553753	0.00673261	Not-Sig
METTL23	1.10135	1.32332e-23	1.82739e-22	Up
RNF7	0.836942	2.92211e-23	3.67631e-22	Not-Sig
RAB32	0.189151	0.34063	0.355406	Not-Sig
INAFM2	0.332252	0.0972684	0.106442	Not-Sig
C22orf39	0.826613	3.932e-18	1.92893e-17	Not-Sig
TRAV14DV4	0.548215	0.533643	0.548137	Not-Sig
EEF1B2P6	0.824671	0.00197018	0.00248737	Not-Sig
AL512413.1	2.58828	1.91234e-05	2.83775e-05	Up
NUDT5	0.898801	1.61314e-21	1.37474e-20	Not-Sig
UGT1A5	3.56686	0.0449388	0.0506039	Not-Sig
LMTK2	0.953672	4.07259e-12	1.04921e-11	Not-Sig
MTMR14	0.867341	5.74411e-23	6.67687e-22	Not-Sig
PSMC3IP	2.38044	2.17268e-23	2.83235e-22	Up
AL589765.4	1.66265	3.10455e-14	9.8147e-14	Up
IL18R1	-0.844642	3.43668e-12	8.94193e-12	Not-Sig
AC020594.1	2.08026	1.33442e-16	5.45477e-16	Up
AC007249.1	0.527356	0.0121645	0.0143656	Not-Sig
C1QBP	0.540478	6.14585e-06	9.47171e-06	Not-Sig
CLDN23	0.400573	0.184277	0.196709	Not-Sig
SPIN3	1.23835	1.95522e-17	8.8068e-17	Up
AP001107.9	0.991994	2.40193e-07	4.1442e-07	Not-Sig
C1QTNF12	2.33143	1.53172e-13	4.51572e-13	Up
RAB40C	0.76873	5.57454e-15	1.89536e-14	Not-Sig
AL022328.4	0.58041	0.0049601	0.00605485	Not-Sig
AC027644.1	1.0107	0.000793164	0.00103264	Up
TOMM40L	2.35842	4.12077e-30	1.36958e-26	Up
ABO	1.5341	0.115461	0.125531	Not-Sig
PLA2G6	1.98384	5.45623e-24	8.3496e-23	Up
RBMXP2	-0.072858	0.174246	0.186366	Not-Sig
AC090498.1	0.486766	0.00695434	0.00838896	Not-Sig
AL080317.1	1.73293	5.14426e-22	4.82066e-21	Up
MAGEB17	7.47172	1.61748e-13	4.76339e-13	Up
CAHM	1.77668	9.98598e-16	3.68882e-15	Up
PTCH2	0.92133	0.177864	0.190076	Not-Sig
AL441992.1	1.64259	1.85177e-20	1.286e-19	Up
ACMSD	-0.312348	4.0475e-05	5.85467e-05	Not-Sig
RPL5P1	0.804806	0.000282759	0.000381419	Not-Sig
AC084018.1	2.25037	9.36202e-17	3.88856e-16	Up
PFDN5	0.772583	9.21712e-16	3.41405e-15	Not-Sig
SEC11C	1.11433	2.49289e-15	8.80347e-15	Up
AC243562.2	2.0941	0.0824949	0.0908062	Not-Sig
CDC7	2.78812	3.17884e-24	5.20219e-23	Up
AL512343.2	1.27539	2.45571e-09	4.97974e-09	Up
AL590648.3	0.364576	0.768089	0.777575	Not-Sig
NMNAT3	0.987339	1.16092e-09	2.42547e-09	Not-Sig
AL358852.1	0.698932	0.000217278	0.000295394	Not-Sig
MPZL3	0.545841	0.00862617	0.0103268	Not-Sig
AL031667.3	0.487899	0.00284389	0.00354713	Not-Sig
AL157392.4	1.70001	1.0641e-10	2.42973e-10	Up
IK	1.05447	6.08537e-27	3.41819e-25	Up
SPDYE6	1.43215	3.16854e-11	7.56959e-11	Up
CECR2	0.745285	0.000758582	0.00098978	Not-Sig
CASC3	1.31428	3.94817e-25	8.80867e-24	Up
AC107081.2	1.28753	6.39927e-08	1.15595e-07	Up
VCL	0.479463	0.0185245	0.0215405	Not-Sig
RN7SKP269	2.18006	1.92369e-09	3.94149e-09	Up
CYP2A7	-0.328933	2.65286e-11	6.37368e-11	Not-Sig
HDDC3	0.799686	1.03198e-16	4.26874e-16	Not-Sig
AC148476.1	3.16402	0.020967	0.0242742	Up
MARF1	0.455747	1.51806e-06	2.46466e-06	Not-Sig
DXO	1.56914	1.2465e-26	5.80624e-25	Up
INPP5A	0.512006	1.29559e-07	2.28133e-07	Not-Sig
WDR92	1.18181	5.3517e-21	4.11626e-20	Up
UBASH3A	0.447685	0.350685	0.365538	Not-Sig
TGFB3	0.437536	0.860034	0.8657	Not-Sig
AC012442.1	0.877351	7.0673e-08	1.27115e-07	Not-Sig
AC092809.2	-1.1148	0.00470916	0.00575993	Down
MOCS1	0.248414	0.532885	0.547388	Not-Sig
PPIH	1.29566	2.1374e-22	2.14956e-21	Up
LINC-PINT	0.506528	4.31363e-05	6.22594e-05	Not-Sig
ZNF600	1.40644	1.00317e-10	2.29581e-10	Up
ANKRD45	2.52631	4.57802e-09	9.07337e-09	Up
ALDH1A1	0.568794	0.021467	0.0248321	Not-Sig
DUS2	0.868402	4.68143e-17	2.01093e-16	Not-Sig
DDX55	1.18462	1.77323e-21	1.49912e-20	Up
SNX19	0.511159	4.15175e-06	6.49015e-06	Not-Sig
ZNF704	1.41256	9.09849e-11	2.09177e-10	Up
STX18-AS1	1.31233	3.20942e-14	1.01211e-13	Up
HAO1	-0.90561	3.34746e-17	1.46763e-16	Not-Sig
COQ10A	0.915703	5.69409e-08	1.03312e-07	Not-Sig
CTIF	0.822409	5.11627e-13	1.43565e-12	Not-Sig
GPR35	3.65037	2.24465e-10	4.97255e-10	Up
SMOC2	1.48599	4.92394e-06	7.65092e-06	Up
PIGS	1.16929	1.13162e-14	3.71845e-14	Up
AL844908.1	0.903337	3.09338e-05	4.51766e-05	Not-Sig
AC245595.1	3.13792	5.25596e-14	1.62215e-13	Up
CSKMT	1.73436	3.0322e-23	3.79731e-22	Up
FAF2	0.766663	8.08445e-20	5.0407e-19	Not-Sig
CAMK1D	0.967092	0.00163966	0.00208248	Not-Sig
AC006111.2	1.51173	2.61911e-08	4.87951e-08	Up
AL138693.1	1.18708	0.00487441	0.00595481	Up
RAB11FIP4	2.50729	2.08635e-22	2.10709e-21	Up
COPS6	1.10357	3.39431e-26	1.25144e-24	Up
OLFM2	1.07436	2.93466e-05	4.29177e-05	Up
INTS10	-0.175133	6.52613e-05	9.26112e-05	Not-Sig
NOC3L	0.649106	2.73899e-10	6.01739e-10	Not-Sig
POLR3A	1.04707	7.33622e-23	8.26104e-22	Up
AP001269.2	-0.0785541	0.471814	0.487038	Not-Sig
LRP3	0.406944	0.00881487	0.0105447	Not-Sig
ANKRD18EP	1.58251	3.18163e-07	5.44225e-07	Up
LINC01715	0.85613	7.0164e-05	9.93544e-05	Not-Sig
AC004884.2	0.761656	0.00186987	0.00236464	Not-Sig
AL355488.1	2.63954	9.06822e-25	1.78357e-23	Up
ATP6V0E2-AS1	1.97952	2.25831e-15	8.01508e-15	Up
AL591438.2	2.24891	4.81432e-05	6.92088e-05	Up
METAP1	0.645059	2.59076e-10	5.70289e-10	Not-Sig
HASPIN	3.50118	9.81596e-24	1.40225e-22	Up
MITD1	1.18588	3.78444e-23	4.58309e-22	Up
ERAP2	0.720901	0.0150001	0.017576	Not-Sig
ZYX	1.07875	8.77646e-13	2.40927e-12	Up
RNU6-1048P	1.74618	2.5483e-05	3.74653e-05	Up
MED18	0.488551	1.20628e-09	2.5164e-09	Not-Sig
MAPK8IP1	0.503107	0.31335	0.327964	Not-Sig
WFDC21P	3.48769	2.39663e-08	4.48557e-08	Up
POLR2C	0.655418	2.19154e-10	4.86165e-10	Not-Sig
TRAM2	-0.295616	0.00716251	0.0086308	Not-Sig
CHTOP	1.25391	2.48473e-27	1.91344e-25	Up
AL354707.3	1.98032	6.40648e-12	1.62183e-11	Up
FCF1P2	1.00204	4.37552e-20	2.8423e-19	Up
RRM2B	0.693168	1.76734e-08	3.34583e-08	Not-Sig
C19orf48	1.99952	1.62715e-24	2.95394e-23	Up
AL020997.3	1.51478	1.72391e-08	3.26619e-08	Up
ZNF503	1.37383	8.43929e-06	1.28754e-05	Up
AC080188.2	1.71416	1.84666e-07	3.21227e-07	Up
RGS12	1.19272	1.10095e-20	7.96742e-20	Up
BLVRA	1.88226	5.92585e-14	1.81394e-13	Up
PLSCR4	-1.22122	3.48178e-20	2.30246e-19	Down
LRCH3	0.718589	3.00165e-12	7.84744e-12	Not-Sig
MTRNR2L8	-0.687139	0.000897639	0.00116343	Not-Sig
CCR5	0.355306	0.659561	0.671659	Not-Sig
AC016885.3	7.78897	4.80365e-10	1.03486e-09	Up
POLR2A	0.333621	0.0267682	0.0307149	Not-Sig
ZNF664	0.949155	2.41317e-14	7.70482e-14	Not-Sig
MLLT10P1	1.59238	4.30116e-06	6.71382e-06	Up
VN1R81P	2.40271	1.58224e-05	2.36482e-05	Up
AC010203.2	0.535251	0.0103516	0.0122983	Not-Sig
MACROD2	1.33947	0.00299023	0.00372399	Up
RPS6	0.962021	2.36919e-12	6.25732e-12	Not-Sig
SORBS2	-0.101513	0.0138216	0.016245	Not-Sig
AC012462.3	2.00601	5.79724e-05	8.26853e-05	Up
LAMTOR2	1.20409	8.18842e-23	9.13983e-22	Up
LUCAT1	4.77625	1.11988e-08	2.15253e-08	Up
SEC24A	0.138133	0.60108	0.614333	Not-Sig
CUL1	0.541219	5.47529e-11	1.28461e-10	Not-Sig
NDUFV2-AS1	1.27079	3.25638e-19	1.85477e-18	Up
ATP5ME	0.832598	2.19154e-10	4.86165e-10	Not-Sig
MYCN	4.37577	4.27302e-15	1.4725e-14	Up
SH3D21	1.89288	8.13158e-17	3.4034e-16	Up
WDR81	0.368122	0.000417998	0.000555837	Not-Sig
MYO6	0.828589	7.9481e-07	1.31753e-06	Not-Sig
TBL2	1.07054	1.66893e-24	3.01543e-23	Up
NUTM2A-AS1	0.880577	7.70255e-14	2.3309e-13	Not-Sig
MRPL38	0.961174	3.40302e-20	2.25272e-19	Not-Sig
AC010531.5	1.45951	0.00251492	0.00315136	Up
BMS1P10	1.10384	5.10004e-06	7.90974e-06	Up
AL035458.1	0.586867	0.0105284	0.0124966	Not-Sig
SLCO4C1	-0.679132	3.28235e-11	7.83091e-11	Not-Sig
PLCE1	1.51523	9.85026e-19	5.21976e-18	Up
SWSAP1	0.452402	7.00543e-07	1.16653e-06	Not-Sig
AC008972.1	0.15146	0.364815	0.37981	Not-Sig
MBOAT1	0.961894	0.232571	0.246279	Not-Sig
MOK	1.1154	1.45821e-12	3.92514e-12	Up
DBNDD1	2.04723	1.90841e-15	6.8406e-15	Up
UNC5C	-0.0292029	5.69836e-06	8.80195e-06	Not-Sig
ITGB1	0.770908	6.3261e-05	8.99128e-05	Not-Sig
FAIM	1.40677	3.07749e-17	1.35611e-16	Up
CEP68	1.30194	3.79132e-24	6.0897e-23	Up
INPPL1	1.30731	4.81735e-21	3.73991e-20	Up
LMBR1	0.608564	1.1576e-08	2.22189e-08	Not-Sig
KNSTRN	1.65439	1.59418e-23	2.15468e-22	Up
PIK3C2A	0.536769	3.35746e-05	4.88875e-05	Not-Sig
OLFML2A	3.07882	5.51031e-25	1.17845e-23	Up
P2RY8	1.41198	9.2479e-11	2.12458e-10	Up
AC004449.1	1.50834	3.10532e-05	4.5337e-05	Up
TMEM50B	0.750259	6.42035e-15	2.16789e-14	Not-Sig
AL117187.1	0.719142	0.160041	0.171731	Not-Sig
AC008050.1	1.3492	1.92682e-07	3.34713e-07	Up
AC090164.2	3.2431	7.20169e-14	2.1894e-13	Up
PPT1	0.95747	2.2091e-10	4.89835e-10	Not-Sig
AC091390.3	1.81532	2.59461e-15	9.14073e-15	Up
GPX3	0.65199	0.221234	0.234651	Not-Sig
LINC01977	3.79496	8.32652e-10	1.76004e-09	Up
ICOS	0.938581	0.00452275	0.00554328	Not-Sig
ARHGEF19	1.28267	1.20807e-06	1.97837e-06	Up
TMED8	0.396865	0.0099201	0.0118077	Not-Sig
TMEM81	1.70128	7.83558e-27	4.05539e-25	Up
AC103740.1	-0.762919	3.32355e-09	6.66736e-09	Not-Sig
ELP4	0.578173	3.72536e-13	1.05779e-12	Not-Sig
LPIN1	0.784018	0.000109914	0.000152886	Not-Sig
AC004656.1	0.42498	0.141165	0.152306	Not-Sig
ALDH16A1	1.00288	3.82833e-13	1.08573e-12	Up
RAC1	0.880044	1.70823e-20	1.19764e-19	Not-Sig
AP000648.3	1.3769	3.1343e-10	6.84963e-10	Up
COMMD1	0.520016	9.80724e-12	2.44292e-11	Not-Sig
IL17D	3.84174	9.46963e-13	2.59173e-12	Up
AC022868.1	1.42623	6.59311e-10	1.40452e-09	Up
TRAPPC3	0.813217	1.46845e-22	1.5443e-21	Not-Sig
AC002550.2	1.83098	1.60509e-17	7.31775e-17	Up
TSC2	1.16734	4.50887e-22	4.27771e-21	Up
GPAT2	2.3949	2.26263e-10	5.00948e-10	Up
ABI2	0.950644	5.65253e-10	1.2109e-09	Not-Sig
IGFALS	-2.46963	3.37967e-22	3.29311e-21	Down
ENTPD3-AS1	0.510867	5.41003e-05	7.74344e-05	Not-Sig
AC253536.6	2.00985	3.37244e-09	6.7633e-09	Up
PRDX6	0.366114	0.00135508	0.00173117	Not-Sig
AC004943.2	1.42234	1.66909e-10	3.74267e-10	Up
HDX	0.350843	0.748894	0.758827	Not-Sig
ELP6	0.666082	1.85443e-17	8.38844e-17	Not-Sig
C16orf91	1.02166	1.32498e-20	9.46317e-20	Up
CR936218.2	1.46315	0.00140809	0.00179554	Up
ZBTB32	1.77822	6.19345e-11	1.44638e-10	Up
LMNB2	2.08714	6.76165e-25	1.39907e-23	Up
NT5C3A	1.09971	2.24327e-17	1.0045e-16	Up
AC009005.1	2.89973	3.68665e-20	2.42368e-19	Up
C11orf54	-0.552924	1.57852e-11	3.86741e-11	Not-Sig
ANKRD50	0.571886	0.000687505	0.000899374	Not-Sig
SP110	0.376546	0.00080373	0.00104597	Not-Sig
GRK2	0.789778	4.88708e-16	1.86891e-15	Not-Sig
C17orf58	1.3576	6.18286e-25	1.30188e-23	Up
ZBTB43	0.125468	0.469594	0.484879	Not-Sig
RNF145	0.917198	9.83763e-07	1.62077e-06	Not-Sig
MPPE1	0.686322	1.09178e-09	2.28752e-09	Not-Sig
BLOC1S1-RDH5	0.246285	0.528857	0.543455	Not-Sig
AC079598.3	-0.361103	0.000543459	0.000716682	Not-Sig
AC011247.2	1.32793	0.000245654	0.000332754	Up
METAP1D	0.746081	3.20198e-09	6.42819e-09	Not-Sig
AL121972.1	-0.129934	0.140461	0.151589	Not-Sig
U2SURP	1.17146	4.44619e-19	2.47922e-18	Up
TBX4	8.87569	7.18347e-16	2.6974e-15	Up
MRM1	1.30845	4.83831e-23	5.71441e-22	Up
AC125807.2	0.86844	0.503449	0.518461	Not-Sig
SIK2	0.478691	0.00381374	0.00470388	Not-Sig
STK16	0.404753	9.94522e-09	1.91949e-08	Not-Sig
SUPT16H	0.98421	1.74063e-19	1.03334e-18	Not-Sig
SBDS	0.286192	2.53506e-05	3.72735e-05	Not-Sig
RNF141	0.378792	2.18757e-05	3.23461e-05	Not-Sig
CFHR4	-0.33289	5.34423e-06	8.27303e-06	Not-Sig
TAZ	1.6795	7.51676e-29	3.99513e-26	Up
AC022893.1	1.78411	1.42571e-14	4.64418e-14	Up
ECT2	3.21207	1.23074e-24	2.31345e-23	Up
MCTS2P	0.888219	5.94109e-05	8.4636e-05	Not-Sig
PTPRU	0.989133	0.000321583	0.000431412	Not-Sig
DNAJC16	-0.0712736	0.0422992	0.0477187	Not-Sig
HAS3	1.27383	1.02165e-12	2.78695e-12	Up
PPIAP34	2.2298	7.26993e-10	1.54371e-09	Up
MPP6	1.11226	4.3279e-12	1.11169e-11	Up
RNA5SP334	-0.89587	0.000295414	0.000397703	Not-Sig
CDK10	0.65559	1.03226e-11	2.56661e-11	Not-Sig
CD3EAP	1.36737	1.37784e-17	6.33155e-17	Up
MRPS35	0.518308	2.51657e-13	7.26222e-13	Not-Sig
FOXQ1	2.202	0.0229646	0.0265211	Up
MICALL2	1.12224	5.92347e-09	1.16361e-08	Up
AL365356.4	2.22441	1.03833e-08	2.00041e-08	Up
TMEM8A	0.711111	3.51242e-12	9.12532e-12	Not-Sig
MPZ	3.53454	1.33206e-10	3.00955e-10	Up
AC022417.1	0.314135	0.0652138	0.0724185	Not-Sig
TACC3	2.82497	7.4399e-26	2.26976e-24	Up
AC013476.1	0.503267	0.167869	0.179787	Not-Sig
TCF21	-1.07805	1.6241e-16	6.57143e-16	Down
AC018638.8	0.993418	0.00529441	0.00644892	Not-Sig
MYOZ1	0.808329	0.48972	0.504922	Not-Sig
EIF4EBP1	0.860455	1.7647e-05	2.62621e-05	Not-Sig
PCDHB13	1.47119	0.0355677	0.0404209	Up
JAML	0.958967	2.45358e-05	3.61339e-05	Not-Sig
NAALADL2	-0.57586	6.01655e-10	1.28557e-09	Not-Sig
RWDD4P2	0.28515	0.0235721	0.0271864	Not-Sig
AL136531.1	1.44425	1.15318e-11	2.85837e-11	Up
CDK7	1.19577	4.37513e-25	9.62628e-24	Up
AC107214.2	1.20961	2.67477e-08	4.97926e-08	Up
IL1RAP	-1.29176	3.91041e-16	1.51329e-15	Down
FPGT	0.739202	9.42743e-13	2.58092e-12	Not-Sig
MPC1	-0.954614	1.98474e-18	1.00756e-17	Not-Sig
ZEB1-AS1	1.55088	3.63251e-22	3.5233e-21	Up
ERG	-0.138271	0.00527157	0.00642192	Not-Sig
CCNB1	4.02723	2.73334e-28	5.49487e-26	Up
MAATS1	1.06044	0.182658	0.195068	Not-Sig
AL117382.2	-0.08431	0.0045771	0.00560379	Not-Sig
Z84484.1	1.60848	0.000209435	0.000285333	Up
MRRF	0.971512	2.46873e-20	1.67666e-19	Not-Sig
AC002350.1	0.998535	1.23519e-08	2.36582e-08	Not-Sig
SSC4D	2.27156	2.36027e-13	6.82771e-13	Up
AC068282.1	1.26657	1.30226e-09	2.70773e-09	Up
MAP2	2.13386	6.30448e-10	1.34438e-09	Up
DNAH6	-0.495112	8.01993e-10	1.69675e-09	Not-Sig
SPR	0.556923	3.06071e-10	6.69646e-10	Not-Sig
AC018904.1	1.34272	4.93677e-16	1.88754e-15	Up
CEBPZOS	0.852557	3.4163e-18	1.68765e-17	Not-Sig
TSKU	-0.132766	0.0283244	0.032444	Not-Sig
MED17	0.79161	1.43258e-12	3.85832e-12	Not-Sig
GLIPR1	1.13414	0.0593532	0.0661411	Not-Sig
DAB1	-0.0110269	3.16475e-05	4.61765e-05	Not-Sig
ASAP2	1.62557	2.38758e-05	3.52136e-05	Up
SLC25A46	0.340431	7.81759e-05	0.000110112	Not-Sig
SRP19	0.894098	3.72321e-21	2.94923e-20	Not-Sig
SPP2	-1.09406	2.75687e-14	8.75103e-14	Down
PLEKHM2	1.03771	6.19923e-19	3.37879e-18	Up
HERPUD2	0.532251	1.7716e-12	4.73004e-12	Not-Sig
AGRN	1.64634	1.96601e-15	7.03521e-15	Up
SAE1	1.52965	7.83558e-27	4.05539e-25	Up
TINF2	0.72488	1.48422e-17	6.78451e-17	Not-Sig
ROCK1P1	1.98197	1.8225e-10	4.07232e-10	Up
AL031727.1	1.51008	9.79034e-15	3.23824e-14	Up
SYNPO	0.399251	0.023876	0.027517	Not-Sig
PLEKHM1	0.631602	1.01961e-10	2.33175e-10	Not-Sig
RPL21P134	0.963832	3.70727e-05	5.38086e-05	Not-Sig
USE1	0.894493	1.55902e-16	6.31612e-16	Not-Sig
BX649601.1	2.48605	8.32259e-18	3.93233e-17	Up
MRPL36	0.803066	7.49885e-18	3.5634e-17	Not-Sig
CCDC6	0.771644	1.51083e-12	4.06048e-12	Not-Sig
TGFBR2	0.246072	0.33444	0.349214	Not-Sig
SUN2	-0.17468	0.000243946	0.000330488	Not-Sig
ARSI	1.82648	0.0694416	0.0769046	Not-Sig
SOCS2-AS1	-0.455986	1.63408e-06	2.64584e-06	Not-Sig
AC007663.3	1.95078	2.71034e-14	8.61409e-14	Up
AP006289.1	0.952326	0.0330778	0.0376831	Not-Sig
CATIP-AS1	0.78911	0.0115044	0.0136136	Not-Sig
RAB3A	1.52477	3.34313e-18	1.65321e-17	Up
SFT2D2	1.15679	2.41266e-20	1.64385e-19	Up
AP2A2	0.537862	2.07576e-13	6.04495e-13	Not-Sig
SPARC	1.63918	2.34961e-16	9.32909e-16	Up
LINC00926	1.46756	4.13434e-11	9.77924e-11	Up
VPS35L	0.20911	0.648035	0.660133	Not-Sig
SLC16A11	2.02815	0.00445483	0.00546145	Up
TJP1	0.739216	2.38112e-08	4.45699e-08	Not-Sig
ATP2B1	0.621781	0.000897639	0.00116343	Not-Sig
AC118553.1	0.614439	0.00592577	0.00718771	Not-Sig
BCORL1	1.43595	6.44779e-14	1.96835e-13	Up
LIPE-AS1	1.11945	0.000247487	0.000335142	Up
STRN	0.446522	0.000421896	0.000560786	Not-Sig
BTG1	0.244154	0.768534	0.777984	Not-Sig
IPPK	0.121051	0.591707	0.605271	Not-Sig
AC114271.1	0.927087	1.86251e-09	3.82023e-09	Not-Sig
TIRAP	0.820422	2.03307e-11	4.92924e-11	Not-Sig
VSIG1	4.75772	1.94019e-08	3.66216e-08	Up
TCTN2	1.42139	1.91541e-06	3.07891e-06	Up
FBXW11P1	-0.42955	1.84089e-05	2.73598e-05	Not-Sig
LCA5L	0.529663	0.00700587	0.00844631	Not-Sig
LSM14B	1.18795	1.16079e-19	7.05117e-19	Up
AC012360.3	1.51372	1.78015e-19	1.05385e-18	Up
AC022916.1	1.29814	3.52899e-10	7.6814e-10	Up
AL928921.1	1.91864	2.63867e-05	3.87403e-05	Up
AC093788.1	1.87749	1.80806e-16	7.26648e-16	Up
RNU6-50P	1.78803	5.9711e-05	8.50381e-05	Up
RPS7P3	1.28532	1.25923e-06	2.05933e-06	Up
EBI3	-0.25446	0.0107239	0.0127185	Not-Sig
EIF2B1	1.04962	2.69299e-27	2.00901e-25	Up
COX20	1.0688	1.03942e-15	3.83146e-15	Up
TEX9	1.08492	3.03126e-05	4.42964e-05	Up
TIGAR	0.64979	6.55057e-06	1.00735e-05	Not-Sig
ADRA1B	-0.951936	6.03806e-14	1.84713e-13	Not-Sig
ALG1L13P	-0.488092	1.50061e-10	3.37676e-10	Not-Sig
AL022322.1	2.57916	2.89888e-20	1.94803e-19	Up
PPP3CA	0.148856	0.820649	0.828238	Not-Sig
GPR17	1.11006	0.0758678	0.0837528	Not-Sig
ANKRD27	1.65243	1.12405e-22	1.21903e-21	Up
AC093388.1	1.39376	5.80559e-13	1.62027e-12	Up
DNAJB2	1.15868	8.45237e-24	1.22662e-22	Up
ITFG2-AS1	0.894223	2.11107e-06	3.38232e-06	Not-Sig
HSH2D	0.639567	0.0943295	0.103309	Not-Sig
AC012158.1	0.8674	9.25353e-05	0.000129706	Not-Sig
AC006116.4	1.35691	0.000154309	0.000212181	Up
WDR90	1.41117	5.13584e-19	2.83316e-18	Up
IGHV3-72	-0.85855	1.65637e-12	4.43791e-12	Not-Sig
S100A4	1.15657	0.000222603	0.000302409	Up
SNHG20	1.83268	3.88786e-24	6.21343e-23	Up
MIS12	0.631425	1.12583e-09	2.35525e-09	Not-Sig
STK38L	0.357818	0.092887	0.101794	Not-Sig
HMGN1P37	1.28375	2.19366e-09	4.46351e-09	Up
AC021242.3	0.978531	0.0397083	0.0449339	Not-Sig
TECPR2	0.633411	1.29233e-09	2.68768e-09	Not-Sig
PRRT2	2.32079	9.64215e-18	4.51781e-17	Up
LINC01341	2.042	1.07724e-13	3.22413e-13	Up
AC010997.4	3.10009	4.88155e-12	1.24836e-11	Up
AP001830.1	1.80906	3.25662e-16	1.27136e-15	Up
AC024145.1	0.597004	0.0660168	0.0732591	Not-Sig
AC105411.1	3.51785	4.88739e-08	8.90898e-08	Up
Z83851.1	0.444902	0.0097104	0.0115646	Not-Sig
MMP25	0.439414	0.539362	0.553655	Not-Sig
AL023803.1	1.39222	2.42668e-05	3.57626e-05	Up
AC073343.1	0.8491	0.142641	0.153802	Not-Sig
CYYR1	0.973964	8.73201e-10	1.8429e-09	Not-Sig
LTB4R2	0.926279	0.000167787	0.000230118	Not-Sig
GRAMD1B	1.69185	0.302853	0.317429	Not-Sig
NBPF12	0.903608	0.000235869	0.000319862	Not-Sig
BCLAF1	0.436843	4.27604e-06	6.67625e-06	Not-Sig
AC107027.3	0.769616	3.17814e-09	6.38302e-09	Not-Sig
NOL9	0.729398	3.24994e-13	9.28458e-13	Not-Sig
AC087239.1	1.84437	1.27443e-10	2.8872e-10	Up
FASTKD5	0.525058	1.87097e-08	3.5357e-08	Not-Sig
ZNF34	1.2809	6.18421e-24	9.34383e-23	Up
ZNF550	1.61845	7.08083e-14	2.15437e-13	Up
PTX3	1.24639	0.0944468	0.103432	Not-Sig
AP005136.2	0.670387	0.00718671	0.00865887	Not-Sig
ZFPM2	-0.689824	3.36561e-10	7.34e-10	Not-Sig
ERCC4	0.334595	0.0419263	0.0473288	Not-Sig
LINC01818	-2.00513	1.09868e-20	7.95998e-20	Down
PARP2	1.31698	1.52029e-25	4.03256e-24	Up
PPIAP11	1.04526	5.43603e-10	1.16635e-09	Up
AC127024.5	2.22889	9.46863e-21	6.9258e-20	Up
THOC3	1.21197	6.38034e-22	5.86955e-21	Up
ANXA1	0.704474	0.020645	0.0239145	Not-Sig
DPH3	0.816228	7.64641e-19	4.11703e-18	Not-Sig
CST3	0.275279	0.208071	0.221156	Not-Sig
CHMP5	0.551633	4.41753e-11	1.04323e-10	Not-Sig
ZNF784	0.884637	5.35266e-16	2.0392e-15	Not-Sig
ZNF213-AS1	1.34269	9.14455e-21	6.71186e-20	Up
REEP3	0.168486	0.389369	0.404447	Not-Sig
CWF19L2	0.411469	0.000246301	0.000333607	Not-Sig
BCHE	-1.22071	5.74476e-16	2.17858e-15	Down
RHCG	2.42747	0.205824	0.218889	Not-Sig
TBC1D9B	0.805596	1.76361e-16	7.09682e-16	Not-Sig
C1QTNF7	-0.507422	3.86647e-11	9.17175e-11	Not-Sig
TREML3P	5.43248	1.55655e-05	2.32751e-05	Up
SLC25A51	1.07452	2.15044e-17	9.65878e-17	Up
VN1R48P	2.28663	0.00680793	0.00821806	Up
IVNS1ABP	0.84922	1.49951e-08	2.85349e-08	Not-Sig
USPL1	0.302705	0.00539285	0.00656339	Not-Sig
AC073896.2	0.761401	7.69728e-08	1.38031e-07	Not-Sig
AL359198.1	0.657485	0.0630879	0.0701311	Not-Sig
APLF	0.994106	4.56614e-11	1.07753e-10	Not-Sig
VPS72	1.74569	2.10781e-28	4.91685e-26	Up
BEST4	2.97107	7.27972e-18	3.46703e-17	Up
FAM83F	-0.904947	1.60274e-16	6.48909e-16	Not-Sig
S100A13	1.06044	4.62062e-05	6.65395e-05	Up
GABRR3	4.58861	5.26472e-07	8.85942e-07	Up
ATG14	0.983825	1.06058e-19	6.47741e-19	Not-Sig
HOMER3	2.00067	1.61524e-14	5.23733e-14	Up
SURF4	0.376839	1.37611e-07	2.41731e-07	Not-Sig
MRPS36	0.453527	8.23341e-09	1.60026e-08	Not-Sig
TMEM229B	1.06829	3.98345e-05	5.76464e-05	Up
DNM3OS	-0.660203	3.06069e-10	6.69646e-10	Not-Sig
TBCB	1.29758	2.5618e-22	2.5363e-21	Up
GPATCH4	1.48654	4.03727e-24	6.39866e-23	Up
USP32	0.503643	0.000611498	0.000802859	Not-Sig
KIFC1	4.53716	3.95068e-28	6.50431e-26	Up
MARVELD2	0.711852	4.72586e-08	8.62276e-08	Not-Sig
LRRC8A	0.652226	4.19696e-10	9.08051e-10	Not-Sig
RPL24P2	1.08877	2.009e-09	4.10659e-09	Up
MYH10	-0.000681587	0.0221736	0.0256324	Not-Sig
AC114810.1	-0.250836	0.000712602	0.000931568	Not-Sig
AC092645.1	1.78178	1.61332e-06	2.61333e-06	Up
POSTN	2.23144	0.0533271	0.0596802	Not-Sig
LIPH	1.61097	0.332593	0.347404	Not-Sig
PRPF39	1.26538	3.63689e-21	2.88924e-20	Up
CMSS1	1.28339	5.10275e-25	1.09497e-23	Up
HCG4	0.479901	0.695353	0.706713	Not-Sig
PDLIM3	0.896823	0.00626787	0.00758723	Not-Sig
ADAMTS17	1.17437	0.453151	0.468457	Not-Sig
CADPS2	0.906808	8.85488e-09	1.71599e-08	Not-Sig
COLCA1	2.61012	1.17037e-10	2.66347e-10	Up
PLEKHA1	0.215746	0.357064	0.372045	Not-Sig
RPL3P7	0.716908	0.000897639	0.00116343	Not-Sig
PMS2P4	1.51428	6.75024e-24	1.0119e-22	Up
P3H3	0.986724	0.679251	0.690789	Not-Sig
AL607028.1	1.24055	0.238982	0.252788	Not-Sig
AC008677.2	1.13686	7.62703e-05	0.000107594	Up
MTMR12	0.403858	0.00044395	0.000588952	Not-Sig
MGA	0.687647	4.44014e-08	8.12239e-08	Not-Sig
CKLF	1.62642	7.15911e-23	8.09501e-22	Up
TMEM123	0.130981	0.821605	0.829159	Not-Sig
PF4	-0.197203	3.24323e-11	7.74241e-11	Not-Sig
TMEM39B	0.655362	4.50687e-16	1.7294e-15	Not-Sig
SCNN1D	1.30157	5.83177e-10	1.2479e-09	Up
TOR1A	0.105208	0.37267	0.387671	Not-Sig
SBNO2	0.624094	3.59944e-07	6.13057e-07	Not-Sig
TSNAXIP1	0.480572	0.0846	0.0930162	Not-Sig
AC008622.2	2.31044	1.35402e-08	2.58772e-08	Up
NOC4L	0.944552	9.35938e-21	6.859e-20	Not-Sig
AL031864.1	3.84993	3.09876e-14	9.79804e-14	Up
EVPL	3.59417	0.00916485	0.0109462	Up
NSMCE3	0.509052	4.8381e-11	1.13847e-10	Not-Sig
CERCAM	1.60768	0.0600191	0.0668326	Not-Sig
MPG	0.420335	2.47805e-06	3.95074e-06	Not-Sig
PMVK	1.26893	1.54145e-22	1.61662e-21	Up
JMJD7-PLA2G4B	1.44959	1.59049e-10	3.57188e-10	Up
CCDC32	0.478663	4.83809e-06	7.52242e-06	Not-Sig
ZNF396	1.13792	2.67121e-15	9.39845e-15	Up
G0S2	-0.903446	2.98105e-07	5.10784e-07	Not-Sig
MORF4L1	0.587411	1.04005e-12	2.8339e-12	Not-Sig
SEC14L1	0.428163	0.00225706	0.00283774	Not-Sig
CIB1	0.55259	1.97883e-09	4.04839e-09	Not-Sig
TMEM151A	3.21827	0.000493526	0.000652907	Up
PDE6D	1.05586	5.6051e-23	6.53917e-22	Up
VXN	1.01463	0.00585941	0.00710902	Up
KLHDC2	0.276745	0.0159412	0.0186342	Not-Sig
AL078604.2	2.24201	3.33324e-09	6.68609e-09	Up
RABL6	1.46757	2.28282e-23	2.94975e-22	Up
ECH1	-0.0605857	0.112519	0.122457	Not-Sig
KIAA0895L	1.55915	8.25754e-18	3.90256e-17	Up
GBP7	-0.630749	1.41594e-08	2.69984e-08	Not-Sig
RAMP2-AS1	1.90136	0.000793092	0.00103262	Up
GLRXP3	-0.242663	0.128389	0.139008	Not-Sig
CFAP298	0.920583	3.59969e-19	2.03875e-18	Not-Sig
MCUR1P1	2.09627	7.83122e-07	1.29895e-06	Up
NAA80	1.16583	1.22691e-18	6.4038e-18	Up
CD72	0.465944	0.545879	0.560103	Not-Sig
DCN	-1.6672	1.55565e-19	9.30473e-19	Down
RAP2B	0.667565	2.50056e-06	3.98529e-06	Not-Sig
RABGAP1	0.827983	1.4975e-12	4.0275e-12	Not-Sig
FAM216A	1.06739	1.1994e-12	3.25001e-12	Up
RBM20	2.31834	3.91767e-08	7.20182e-08	Up
TIMM8BP2	0.292858	0.588235	0.601913	Not-Sig
DDX18	0.494724	2.10557e-07	3.64936e-07	Not-Sig
MIDN	0.0692954	0.167043	0.178953	Not-Sig
NID1	0.486184	0.17239	0.184433	Not-Sig
BLOC1S6	0.499	8.2936e-09	1.61147e-08	Not-Sig
BCAT2	1.40031	2.26181e-18	1.14034e-17	Up
AC006213.4	1.72859	3.28669e-10	7.17204e-10	Up
L3MBTL2	0.828781	3.55255e-21	2.82812e-20	Not-Sig
AL137784.1	0.789099	0.000617018	0.000809932	Not-Sig
ME2	0.849248	4.8546e-09	9.6016e-09	Not-Sig
OSGIN1	1.50324	1.32191e-07	2.3251e-07	Up
UNC93B1	0.983825	5.85817e-13	1.63351e-12	Not-Sig
AC011444.1	0.731305	0.0231962	0.0267665	Not-Sig
HOXD-AS2	5.00424	4.94203e-15	1.68933e-14	Up
PRSS2	10.467	3.10871e-06	4.91353e-06	Up
GPR143	1.55865	0.114762	0.124807	Not-Sig
C17orf80	1.25368	2.25478e-23	2.92341e-22	Up
AL031665.2	1.93502	8.93397e-21	6.57291e-20	Up
AGO3	0.335461	0.0789952	0.0870945	Not-Sig
AC004232.3	1.39964	1.90121e-12	5.05844e-12	Up
KAT8	0.606904	1.54593e-13	4.5562e-13	Not-Sig
SEC16A	0.598153	4.46925e-10	9.65104e-10	Not-Sig
NSUN5P2	2.27084	1.09925e-25	3.07823e-24	Up
GPR182	-2.82975	2.08681e-23	2.73722e-22	Down
AL109811.3	0.729237	7.38853e-08	1.32706e-07	Not-Sig
RPSAP7	2.52538	7.23048e-15	2.426e-14	Up
CYB5R4	0.657584	2.12616e-08	3.9962e-08	Not-Sig
KIRREL2	8.79465	1.58925e-06	2.57588e-06	Up
PPP2R5C	0.441799	8.66482e-10	1.82932e-09	Not-Sig
AL035587.1	0.583667	0.00372516	0.00460057	Not-Sig
CCR7	0.367419	0.681052	0.69251	Not-Sig
SP6	3.81641	2.4392e-24	4.15187e-23	Up
ATP2A2	1.04133	2.32571e-16	9.23802e-16	Up
NPFFR2	6.98652	6.45232e-08	1.16526e-07	Up
CIB2	2.31765	4.83394e-10	1.04115e-09	Up
SKAP2	0.969	4.23039e-07	7.17514e-07	Not-Sig
GPR84	1.41222	0.0927045	0.101605	Not-Sig
GINS3	2.14593	7.94094e-24	1.16301e-22	Up
AL031719.2	1.95039	7.28716e-16	2.73312e-15	Up
LINC01224	5.55501	1.88554e-14	6.09204e-14	Up
RPL7P23	1.21414	2.78064e-08	5.16784e-08	Up
NARS	0.993948	5.81702e-20	3.70806e-19	Not-Sig
VPS18	0.669563	1.72688e-13	5.06527e-13	Not-Sig
APH1A	1.00597	1.00366e-21	8.86993e-21	Up
SEPT5	2.74655	7.64641e-19	4.11703e-18	Up
AC005841.1	2.50939	5.45948e-06	8.44526e-06	Up
HLA-DPB1	0.40988	0.786432	0.795176	Not-Sig
AC092718.4	0.866691	5.4629e-09	1.07601e-08	Not-Sig
AKR7A2	0.462291	6.32675e-06	9.74108e-06	Not-Sig
IQCC	2.16277	6.59145e-27	3.58642e-25	Up
CTGF	-0.0749484	0.478701	0.493881	Not-Sig
RNU6-322P	1.3905	3.63932e-06	5.71248e-06	Up
AL008723.3	1.99068	0.0111225	0.0131748	Up
FO393419.3	0.694753	0.0172457	0.0200975	Not-Sig
NRM	2.21259	4.54365e-21	3.54473e-20	Up
EPB41L4A	-0.0507654	1.15672e-06	1.89639e-06	Not-Sig
AL022328.1	1.31635	1.96577e-11	4.77273e-11	Up
TLR7	0.736607	0.168178	0.180108	Not-Sig
AP3D1	1.11626	2.59289e-22	2.56177e-21	Up
RHOBTB3	0.679465	4.7944e-05	6.89276e-05	Not-Sig
AL353764.1	1.15023	0.00352886	0.00436944	Up
RBM7	-0.150417	0.0119965	0.0141749	Not-Sig
LINC00242	0.170018	0.846541	0.852928	Not-Sig
QPCT	2.03399	3.43026e-05	4.99132e-05	Up
ARAF	0.228199	0.0226802	0.0262021	Not-Sig
AC025627.1	1.68063	0.000140443	0.000193772	Up
LTB4R	1.19756	4.00344e-10	8.676e-10	Up
SCAMP1	0.555568	4.62902e-07	7.82484e-07	Not-Sig
AL122125.1	2.09083	1.66413e-10	3.73241e-10	Up
KITLG	1.8996	3.08141e-12	8.04713e-12	Up
FOXF2	3.44686	3.16483e-11	7.56187e-11	Up
PRCC	1.59397	1.26874e-28	4.48712e-26	Up
FTCD	-0.846057	6.70543e-13	1.85999e-12	Not-Sig
LINC00265	1.3074	1.79085e-06	2.88719e-06	Up
AC009299.2	0.923394	0.00303332	0.00377519	Not-Sig
LSR	0.162701	0.791161	0.799661	Not-Sig
RAB12	0.152563	0.0356756	0.0405411	Not-Sig
CDC42BPA	0.866012	5.22656e-09	1.03063e-08	Not-Sig
MED6	0.748551	1.77966e-18	9.095e-18	Not-Sig
PARP1	1.34949	6.81749e-23	7.75003e-22	Up
AC007405.3	1.43008	8.71709e-15	2.89982e-14	Up
XG	-0.46159	1.20207e-08	2.3054e-08	Not-Sig
SYP	2.42346	3.99365e-20	2.60398e-19	Up
PEX3	-0.261259	3.26853e-05	4.76433e-05	Not-Sig
AKR7L	-0.0698074	0.0547061	0.0611876	Not-Sig
TAF12	0.82657	2.12814e-15	7.57844e-15	Not-Sig
SAA1	-1.59235	2.16291e-06	3.46247e-06	Down
CTNNBIP1	0.844437	1.1719e-15	4.30072e-15	Not-Sig
CDC20	5.07374	3.49461e-28	5.95893e-26	Up
MECOM	1.94666	8.22293e-14	2.48405e-13	Up
KBTBD6	0.50889	1.04386e-06	1.71725e-06	Not-Sig
AL049840.1	0.98034	7.12588e-05	0.000100838	Not-Sig
PKP4	1.03813	3.84818e-19	2.16792e-18	Up
SLPI	1.15726	0.231131	0.244795	Not-Sig
MIR7111	2.70149	1.75951e-10	3.93653e-10	Up
MIR331	1.79771	1.45036e-06	2.36038e-06	Up
ANKZF1	1.50334	2.34911e-26	9.42505e-25	Up
H1FX-AS1	1.72338	1.56104e-18	8.03363e-18	Up
AC245060.4	1.14631	1.52206e-20	1.07303e-19	Up
SMARCD2	0.792708	2.85268e-16	1.11961e-15	Not-Sig
RNFT2	3.40651	1.10379e-21	9.6654e-21	Up
EIF4G1	0.439764	2.79833e-09	5.64992e-09	Not-Sig
GJB3	-0.590603	6.60762e-09	1.29375e-08	Not-Sig
RPL21P28	1.09645	0.000110469	0.000153647	Up
GAB3	0.329788	0.147583	0.158916	Not-Sig
EDC4	0.951769	1.66532e-12	4.46001e-12	Not-Sig
AL359915.1	-0.194205	0.000889564	0.00115354	Not-Sig
ZSCAN21	1.05146	5.74008e-21	4.38496e-20	Up
POLH	1.07535	1.14959e-13	3.42777e-13	Up
ESRRA	0.798342	4.37194e-16	1.68066e-15	Not-Sig
F13A1	2.45645	2.10557e-07	3.64936e-07	Up
ESCO1	0.917733	6.26602e-15	2.11765e-14	Not-Sig
PNKP	1.09362	3.54622e-22	3.44309e-21	Up
GSE1	0.487043	0.000200082	0.00027294	Not-Sig
TAF2	0.938017	8.40103e-10	1.77501e-09	Not-Sig
MOB3C	0.104348	0.349418	0.364237	Not-Sig
SCARF2	0.742512	0.0119132	0.0140783	Not-Sig
BCDIN3D-AS1	1.21028	4.75915e-13	1.33879e-12	Up
SHLD2	0.375611	0.00179046	0.00226798	Not-Sig
AC080013.4	0.350994	0.214353	0.227554	Not-Sig
SLC17A3	-0.141629	0.00136669	0.00174495	Not-Sig
FKBP1B	1.24505	0.333825	0.34861	Not-Sig
MAST4	0.362663	0.792108	0.800491	Not-Sig
MZT2B	0.838256	5.56494e-10	1.19254e-09	Not-Sig
GPR39	0.600381	0.000136316	0.000188309	Not-Sig
MADCAM1	1.09214	5.93401e-08	1.07522e-07	Up
SYN1	-0.19019	0.00461191	0.00564532	Not-Sig
NCOA7	-0.37875	0.00435283	0.00534119	Not-Sig
DIRAS1	4.28886	1.74893e-08	3.31215e-08	Up
MAP1LC3B2	0.509487	0.000340298	0.000455751	Not-Sig
AC068987.4	2.57977	5.60118e-14	1.72118e-13	Up
LYSMD2	0.204867	0.0181001	0.0210597	Not-Sig
CBSL	-1.10308	0.000394544	0.000525856	Down
EXOC5	0.322746	0.00457658	0.00560351	Not-Sig
AL031714.1	1.19368	7.64497e-08	1.37131e-07	Up
LINC01355	1.98271	3.23626e-18	1.60161e-17	Up
AC012513.3	0.970528	2.02322e-06	3.24537e-06	Not-Sig
TIMM17B	1.16337	3.02261e-24	4.99359e-23	Up
TMEM202-AS1	0.627517	1.26944e-06	2.07478e-06	Not-Sig
ERCC8	0.946848	1.40382e-20	9.97775e-20	Not-Sig
IL27	-0.396251	0.00016371	0.00022464	Not-Sig
WDR27	1.53064	4.08586e-17	1.77143e-16	Up
C18orf32	0.83529	8.07974e-19	4.33568e-18	Not-Sig
CACNA1I	3.74953	0.00116815	0.00149898	Up
FAM120AOS	0.856609	7.38364e-20	4.63096e-19	Not-Sig
TRRAP	0.924748	2.49733e-12	6.57666e-12	Not-Sig
KIF4A	4.69737	5.55107e-28	7.36041e-26	Up
AC009275.1	3.06993	1.0161e-08	1.95909e-08	Up
GATD1	1.17259	7.90961e-22	7.15574e-21	Up
CPD	1.45444	8.38869e-17	3.50563e-16	Up
ATG4C	0.514384	3.97433e-09	7.9188e-09	Not-Sig
OSBP	0.10027	0.264272	0.278521	Not-Sig
ATP5MG	0.743927	3.49108e-17	1.52779e-16	Not-Sig
SH3BP1	1.24356	0.00014613	0.0002014	Up
AC108134.2	2.01056	7.31514e-14	2.22247e-13	Up
VAC14	1.06878	2.58296e-23	3.29081e-22	Up
SUMO1	0.458372	1.13162e-14	3.71845e-14	Not-Sig
MEGF9	-0.00946715	0.273315	0.287654	Not-Sig
SLC25A3	0.79993	9.23455e-22	8.20667e-21	Not-Sig
AC079062.1	4.37297	3.05224e-05	4.45997e-05	Up
DNAJC27	0.321383	0.0595191	0.0663183	Not-Sig
THAP11	0.741053	8.25409e-16	3.07584e-15	Not-Sig
AP000808.2	1.97294	2.16721e-09	4.41205e-09	Up
ZNRF2	0.349193	0.000293909	0.000395844	Not-Sig
ADAM22	2.47994	5.36374e-07	9.0213e-07	Up
LINC00887	2.83195	1.51038e-05	2.26139e-05	Up
SH2B3	0.361512	0.0378912	0.0429668	Not-Sig
PTBP2	1.22298	4.98696e-16	1.9052e-15	Up
AL354877.1	0.9874	0.000225335	0.000305947	Not-Sig
THOC2	1.16835	1.47798e-18	7.6226e-18	Up
CD7	1.66927	0.471862	0.487062	Not-Sig
SH3RF2	1.32405	2.03962e-09	4.1665e-09	Up
MSC	3.29457	0.00910482	0.0108786	Up
ARHGAP19	1.2185	4.15957e-19	2.33097e-18	Up
TRIM55	1.13637	0.00640959	0.0077534	Up
FAM50A	1.6968	9.81675e-24	1.40225e-22	Up
CYP2F2P	1.18165	0.0132634	0.0156168	Up
CTBP1-DT	1.28438	1.00366e-21	8.86993e-21	Up
ATE1-AS1	0.710686	0.119284	0.129532	Not-Sig
AC005674.2	1.40122	1.2588e-10	2.85315e-10	Up
GOLGA4	0.464363	7.31199e-05	0.000103333	Not-Sig
AP001542.3	0.327014	0.127126	0.137711	Not-Sig
AC009054.2	0.855482	1.72529e-05	2.56957e-05	Not-Sig
SUGT1P3	0.479118	0.0139643	0.0164076	Not-Sig
ZNF274	0.262886	0.0464541	0.0522578	Not-Sig
RNU6-516P	1.19486	9.36209e-08	1.6682e-07	Up
AC139887.4	2.09296	2.99945e-11	7.17839e-11	Up
MAOB	-0.284884	2.02322e-06	3.24537e-06	Not-Sig
ZNF417	0.727115	6.45149e-07	1.07739e-06	Not-Sig
MIF-AS1	0.828081	0.000779074	0.0010152	Not-Sig
DUSP8	0.986839	1.73777e-07	3.02921e-07	Not-Sig
AC006449.6	1.01062	1.33247e-09	2.76724e-09	Up
RAD52	1.11845	2.03593e-16	8.13947e-16	Up
ZFP64	1.18661	8.80505e-22	7.86892e-21	Up
RBBP7	1.2116	3.05301e-25	7.22507e-24	Up
CD99L2	1.02366	1.95616e-14	6.30845e-14	Up
ZBTB11	0.713963	1.04476e-10	2.38726e-10	Not-Sig
ARL10	0.981977	1.26944e-06	2.07478e-06	Not-Sig
DNASE1L1	0.85626	9.1729e-11	2.10811e-10	Not-Sig
PCNP	0.609759	1.1532e-11	2.85837e-11	Not-Sig
MFSD2B	2.50448	1.2138e-10	2.75736e-10	Up
AC022210.1	1.08998	7.07346e-06	1.0847e-05	Up
DCST1	2.90343	9.29988e-21	6.81801e-20	Up
KCNJ14	1.70618	4.50687e-16	1.7294e-15	Up
C9orf78	0.0501731	0.86873	0.874177	Not-Sig
KIF23	4.11244	8.04488e-26	2.40064e-24	Up
AC106876.1	0.476404	0.0522748	0.0585505	Not-Sig
ALOX12P2	0.67417	0.0142534	0.0167331	Not-Sig
FGA	-0.85034	3.23999e-14	1.02108e-13	Not-Sig
PRADC1	0.68912	2.8194e-09	5.69064e-09	Not-Sig
CAMKK2	0.670656	3.70092e-12	9.59024e-12	Not-Sig
TGS1	1.0205	2.23608e-15	7.94209e-15	Up
ITPR1-DT	1.31933	1.05309e-07	1.86809e-07	Up
STON2	0.720461	0.001783	0.00225912	Not-Sig
DYSF	0.667229	3.08068e-05	4.49979e-05	Not-Sig
TMA7	1.02273	3.72188e-19	2.10173e-18	Up
ATG16L1	0.554561	3.39202e-12	8.82693e-12	Not-Sig
TMCC3	0.816079	1.01288e-05	1.53658e-05	Not-Sig
MIR17HG	1.7373	1.33689e-08	2.55678e-08	Up
PSAP	0.514108	2.37189e-09	4.8159e-09	Not-Sig
HIST2H4A	2.64826	1.22518e-18	6.40179e-18	Up
TEK	-0.768655	9.2479e-11	2.12458e-10	Not-Sig
TMEM45A	-0.502649	1.21359e-11	3.00379e-11	Not-Sig
MBD4	0.473102	6.94778e-08	1.25084e-07	Not-Sig
LINC01389	2.48131	2.72076e-18	1.35741e-17	Up
FCF1	0.43804	6.53255e-08	1.17886e-07	Not-Sig
SGSM1	2.02233	0.000592414	0.000778605	Up
NOMO2	0.993338	6.70169e-07	1.11761e-06	Not-Sig
FCGRT	-0.252921	1.26944e-06	2.07478e-06	Not-Sig
FAM124B	1.52	5.85111e-05	8.34226e-05	Up
MCC	-1.09608	8.08997e-16	3.01762e-15	Down
PPARD	1.04231	1.51313e-11	3.71293e-11	Up
ASF1A	0.909011	1.61524e-14	5.23733e-14	Not-Sig
PDE4A	1.01718	0.0508017	0.0569472	Not-Sig
TBC1D10A	0.399887	0.000147585	0.000203302	Not-Sig
KCTD21	0.542341	8.66428e-11	1.9953e-10	Not-Sig
DDX17	0.772787	1.825e-13	5.33996e-13	Not-Sig
LINC01291	1.23181	0.00487032	0.00595019	Up
FAM53A	1.65453	2.13179e-14	6.84825e-14	Up
CASK	1.21899	5.59104e-17	2.38077e-16	Up
MOSPD2	1.00095	7.6309e-14	2.31252e-13	Up
EEF1B2P3	0.864905	7.84859e-07	1.30126e-06	Not-Sig
CEP120	0.311274	0.0376645	0.0427173	Not-Sig
RPL13AP20	0.77043	0.00872007	0.0104339	Not-Sig
GRM8	-0.570963	3.21331e-12	8.38015e-12	Not-Sig
FKBP10	2.05063	0.00277635	0.00346599	Up
TMCC1	0.800362	0.00181302	0.00229533	Not-Sig
CLHC1	1.28802	8.07082e-14	2.43926e-13	Up
NUDT2	1.23256	4.34854e-19	2.42974e-18	Up
TTC36	-2.29954	4.52045e-24	7.05326e-23	Down
SOBP	1.32029	0.474136	0.489329	Not-Sig
ARF3	0.886305	1.3103e-18	6.81486e-18	Not-Sig
NXT2	1.12558	3.42956e-14	1.07744e-13	Up
RPL10P12	1.15753	0.000288048	0.000388279	Up
CACYBP	1.74831	6.00485e-27	3.40299e-25	Up
ZNF579	1.52897	2.94546e-19	1.68825e-18	Up
AL391095.2	-0.687991	6.09897e-08	1.10403e-07	Not-Sig
C1orf122	0.882512	1.4324e-10	3.22671e-10	Not-Sig
NPSR1-AS1	7.40488	7.40979e-15	2.48267e-14	Up
CHRNE	-0.209559	0.000514375	0.000679736	Not-Sig
PTPN12	0.898521	3.08505e-10	6.7474e-10	Not-Sig
PPP1R7	0.762601	3.42056e-22	3.32956e-21	Not-Sig
AC004012.1	0.834389	0.602755	0.615885	Not-Sig
NRTN	0.718224	0.00581554	0.00705893	Not-Sig
MAN2A1	0.48108	9.14237e-06	1.39158e-05	Not-Sig
RMC1	0.329456	0.000216235	0.000294094	Not-Sig
ATP8B4	-0.205022	0.000302397	0.000406646	Not-Sig
AC008543.1	1.13924	6.39949e-08	1.15595e-07	Up
CPNE8-AS1	-0.0506714	0.0475449	0.0534251	Not-Sig
TBPL1	0.671384	2.59157e-08	4.82961e-08	Not-Sig
PDIA3P1	1.61927	2.21631e-22	2.22072e-21	Up
NPIPA5	1.12309	0.000299515	0.000402969	Up
ARF4-AS1	1.52102	8.25007e-11	1.90411e-10	Up
PQLC2L	4.3795	0.00308928	0.00384334	Up
FAM177A1	0.436803	3.31403e-06	5.22378e-06	Not-Sig
MAP7	-0.108624	0.0291313	0.0333383	Not-Sig
SLC38A10	0.704477	4.3866e-13	1.23836e-12	Not-Sig
FAM92A	0.420971	0.0230482	0.0266031	Not-Sig
TRMO	0.692464	3.46159e-16	1.3467e-15	Not-Sig
HNRNPA1P21	2.08901	3.88466e-11	9.21147e-11	Up
PPP2R5E	0.348687	4.84517e-05	6.96314e-05	Not-Sig
IER3IP1	0.955985	2.74735e-23	3.48168e-22	Not-Sig
AC005077.4	-0.323989	3.55307e-07	6.05541e-07	Not-Sig
CFAP20	0.25297	0.00541331	0.00658703	Not-Sig
ZNF780A	0.887922	7.09886e-16	2.66773e-15	Not-Sig
PSMD2	1.14713	1.11171e-24	2.13168e-23	Up
MINK1	0.779746	1.12583e-09	2.35525e-09	Not-Sig
TENT5B	0.917747	0.00645724	0.00781053	Not-Sig
PCNX2	2.19328	1.89778e-08	3.58389e-08	Up
UBE2V2	0.796514	2.44768e-16	9.70835e-16	Not-Sig
SRSF12	1.9104	1.6693e-08	3.16712e-08	Up
AL133517.1	1.28787	1.30132e-07	2.29099e-07	Up
GIMAP2	0.445384	0.016321	0.0190571	Not-Sig
ATF6	0.796799	6.82712e-13	1.89264e-12	Not-Sig
TARBP1	2.47968	3.52033e-27	2.40112e-25	Up
AC025458.1	0.815306	0.0142014	0.016677	Not-Sig
HNRNPKP4	0.77861	0.000104492	0.000145748	Not-Sig
ITCH	-0.0548635	0.0513867	0.0575862	Not-Sig
OXCT1	2.44037	0.000229146	0.000310966	Up
AL355574.1	2.0645	6.62385e-19	3.59711e-18	Up
CD244	-1.06305	2.3174e-13	6.70978e-13	Down
FOLR2	-0.0829141	0.00793586	0.00952483	Not-Sig
GPI	1.02148	1.93422e-16	7.75069e-16	Up
LINC02062	1.40393	1.57835e-11	3.86741e-11	Up
BTNL8	4.23833	0.09216	0.101045	Not-Sig
NFIX	0.834115	1.49951e-06	2.43641e-06	Not-Sig
AP000880.1	1.48661	0.000611298	0.000802707	Up
ZNF43	2.07994	8.01851e-08	1.43562e-07	Up
BROX	1.26514	4.35336e-24	6.83159e-23	Up
USP35	1.38714	1.48422e-17	6.78451e-17	Up
STPG3	2.14662	4.75881e-11	1.12092e-10	Up
C20orf204	5.69118	3.79132e-24	6.0897e-23	Up
RAD21	1.32388	1.52206e-20	1.07303e-19	Up
TP53	0.73094	5.79877e-06	8.95054e-06	Not-Sig
ZNF654	0.0782865	0.953456	0.955758	Not-Sig
AC011294.1	5.07538	4.633e-18	2.2589e-17	Up
DGAT2	-0.419834	2.00357e-05	2.96897e-05	Not-Sig
MYO16	-0.469028	2.57337e-08	4.79756e-08	Not-Sig
ARL5B	-0.375216	0.00203647	0.00256801	Not-Sig
YPEL2	-0.317065	0.00300821	0.00374516	Not-Sig
AC010809.2	1.85678	1.84313e-15	6.61657e-15	Up
NDUFA4L2	3.60466	2.02297e-28	4.91685e-26	Up
STRADB	-0.0666608	0.0262661	0.0301641	Not-Sig
DGCR6L	0.163804	0.595959	0.609426	Not-Sig
DUSP28	1.3552	3.89722e-28	6.4721e-26	Up
RTEL1	1.43044	2.1734e-11	5.25878e-11	Up
CLU	-0.33749	1.0031e-07	1.78339e-07	Not-Sig
STON1	1.02919	0.232571	0.246279	Not-Sig
MT-TP	-0.0292173	0.00726868	0.00875376	Not-Sig
HHIP-AS1	-0.808899	9.91002e-21	7.232e-20	Not-Sig
AC078883.1	1.16467	7.08434e-10	1.50582e-09	Up
LRRC25	-0.0529247	0.0012763	0.00163293	Not-Sig
ZNF485	1.27532	1.8349e-17	8.30992e-17	Up
RBKS	-0.0332101	0.0985143	0.107744	Not-Sig
RRN3P1	0.375462	0.118194	0.128393	Not-Sig
CANX	1.10229	1.9956e-21	1.66792e-20	Up
AC016405.2	1.6639	8.10713e-09	1.577e-08	Up
HRG	-0.623677	1.49951e-08	2.85349e-08	Not-Sig
PAPOLA	0.586023	5.51559e-12	1.40337e-11	Not-Sig
U73166.1	2.83089	3.63224e-22	3.5233e-21	Up
PLPP6	-0.110557	0.0228268	0.0263634	Not-Sig
TPST1	-0.194257	0.175894	0.188055	Not-Sig
NAA35	0.608593	4.02868e-08	7.39804e-08	Not-Sig
RNY1P16	1.71591	0.000348421	0.000466237	Up
SLAIN2	0.300264	0.00129282	0.0016534	Not-Sig
SCFD2	0.787981	5.35266e-16	2.0392e-15	Not-Sig
WDR73	1.02691	1.42574e-14	4.64418e-14	Up
MOGAT1	-0.0664009	2.99663e-05	4.38105e-05	Not-Sig
ZMYND11	0.512967	3.48464e-07	5.94247e-07	Not-Sig
TIGD5	2.23684	4.58894e-28	6.7415e-26	Up
CPEB4	-0.259768	0.00148797	0.00189474	Not-Sig
CDK1	4.23939	7.08717e-28	8.51263e-26	Up
TBCD	0.956406	3.51111e-21	2.79863e-20	Not-Sig
AC078881.1	0.5904	0.443586	0.458743	Not-Sig
AC092802.2	1.07887	4.09466e-07	6.95048e-07	Up
STEAP1	1.09754	0.055485	0.0620151	Not-Sig
FAM200A	1.26381	3.60863e-25	8.18498e-24	Up
AQP3	-0.880272	1.13701e-12	3.08754e-12	Not-Sig
HSPA4	1.23024	4.83513e-26	1.62573e-24	Up
SNTB2	0.764286	2.33642e-09	4.74692e-09	Not-Sig
TRIQK	0.59959	8.35841e-07	1.38315e-06	Not-Sig
CASC19	0.759837	0.36043	0.37545	Not-Sig
MAP3K11	0.888941	2.78743e-22	2.74545e-21	Not-Sig
RPL39P36	1.91114	1.16734e-13	3.47853e-13	Up
EDEM2	0.922547	4.75321e-24	7.36227e-23	Not-Sig
SOD1	-0.0664116	0.0249668	0.0287222	Not-Sig
AL354950.1	1.74104	0.000841274	0.00109312	Up
PHKA2	0.552729	1.76398e-06	2.84459e-06	Not-Sig
TRAV12-1	0.671914	0.758806	0.768586	Not-Sig
MLST8	1.04551	4.72102e-23	5.59318e-22	Up
AL031186.1	2.27522	4.86911e-21	3.77855e-20	Up
RPL35P1	0.780724	0.000435809	0.000578674	Not-Sig
FGF13	2.50584	1.97883e-09	4.04839e-09	Up
CDO1	-0.368298	2.75018e-05	4.03217e-05	Not-Sig
TRIM65	1.72496	2.29928e-25	5.70282e-24	Up
GMPPB	1.17005	8.28893e-23	9.23585e-22	Up
AC116407.2	1.31292	1.85986e-05	2.76288e-05	Up
MILR1	0.591836	0.045517	0.0512368	Not-Sig
GUCA1B	0.859323	0.000937965	0.00121373	Not-Sig
CASC4	0.285832	0.0208479	0.0241393	Not-Sig
EFTUD2	1.19678	4.52886e-26	1.5445e-24	Up
LIMK1	1.9502	7.64641e-19	4.11703e-18	Up
A1CF	-0.371089	2.39718e-06	3.82467e-06	Not-Sig
TCF7L2	0.345039	0.00201971	0.00254789	Not-Sig
THBS1	-1.01657	1.4941e-09	3.0898e-09	Down
AC092953.2	1.18531	1.55198e-09	3.20386e-09	Up
TIGD3	2.78971	4.34853e-19	2.42974e-18	Up
SWT1	1.10035	3.36706e-19	1.91438e-18	Up
STRC	8.63862	2.87531e-13	8.2588e-13	Up
TTC23	1.10752	1.36327e-17	6.27214e-17	Up
AC005696.1	1.18301	1.46762e-08	2.7956e-08	Up
SLC16A13	-0.0468189	0.138527	0.14957	Not-Sig
YWHAE	0.292723	0.000775661	0.00101095	Not-Sig
NUDT21	0.490574	2.70402e-06	4.29915e-06	Not-Sig
TMEM200A	1.70403	0.000150533	0.000207233	Up
NR4A3	-1.65012	2.23393e-13	6.47891e-13	Down
TRBV6-1	0.772779	0.184385	0.196814	Not-Sig
CEP19	1.33344	2.89844e-12	7.58906e-12	Up
MT1M	-1.72543	4.33224e-23	5.16786e-22	Down
COX5A	0.784313	4.35083e-17	1.87779e-16	Not-Sig
ADAMTS15	0.715787	0.991667	0.992134	Not-Sig
SPHK2	0.388751	0.110036	0.119851	Not-Sig
AL137793.1	0.911601	0.145059	0.156305	Not-Sig
GAPDHP40	1.05012	1.46051e-05	2.18898e-05	Up
RPS6KC1	1.3149	6.08492e-21	4.62251e-20	Up
CCT8P1	0.727932	0.0367692	0.0417391	Not-Sig
GPRIN1	3.26358	6.69265e-22	6.14206e-21	Up
WWP2	0.878961	1.06711e-17	4.97674e-17	Not-Sig
RRAD	0.314211	0.383306	0.398409	Not-Sig
CPLX2	9.7756	7.60628e-15	2.54583e-14	Up
AC244197.2	2.22635	9.40394e-11	2.15887e-10	Up
CEP152	2.08301	1.22829e-21	1.06821e-20	Up
NT5E	-0.160723	0.000622658	0.000816726	Not-Sig
AC091429.1	1.1553	1.98187e-06	3.18119e-06	Up
WDR61	0.782983	3.1854e-23	3.96575e-22	Not-Sig
ACYP1	1.8228	4.18663e-26	1.45905e-24	Up
AL162582.1	3.77028	1.23262e-09	2.56825e-09	Up
PDE4C	2.5827	4.56326e-22	4.32502e-21	Up
RGMB-AS1	0.839847	0.0389257	0.0440823	Not-Sig
SSBP2	0.998985	0.0492215	0.0552505	Not-Sig
MIGA1	0.490049	0.0010372	0.00133588	Not-Sig
AL121917.1	1.67387	1.28482e-06	2.09937e-06	Up
MT-TE	-0.616616	0.000127105	0.000175852	Not-Sig
SLC39A14	-1.00625	4.26067e-17	1.84263e-16	Down
AL031432.3	1.43509	6.93003e-11	1.61009e-10	Up
ZNF823	0.712025	7.91804e-12	1.98751e-11	Not-Sig
BARD1	2.03906	2.17329e-17	9.74763e-17	Up
RPL22P3	1.38663	2.42631e-07	4.18512e-07	Up
AC015819.1	0.683631	0.00434372	0.00533139	Not-Sig
PEX14	0.0803854	0.881319	0.886331	Not-Sig
HIPK2	0.563301	0.000395307	0.000526653	Not-Sig
ALG13-AS1	1.10205	0.00362633	0.00448314	Up
AC015660.2	2.45235	0.000294548	0.000396649	Up
AC138305.3	1.643	7.42518e-05	0.000104855	Up
ZNF767P	1.66378	1.26936e-22	1.3604e-21	Up
SCIMP	-1.01652	5.70947e-12	1.45134e-11	Down
AC144530.1	1.51312	1.09012e-17	5.07164e-17	Up
MAPKAPK3	0.844693	1.87093e-15	6.71382e-15	Not-Sig
RANGRF	1.04825	5.32959e-07	8.96621e-07	Up
NUP93	1.38978	3.69714e-24	5.96856e-23	Up
EEF1A1P7	0.633074	0.0171035	0.0199415	Not-Sig
HACE1	0.97235	1.90683e-07	3.31361e-07	Not-Sig
RNF2	0.984219	1.80317e-12	4.80719e-12	Not-Sig
MTX3	1.0801	5.19306e-19	2.8606e-18	Up
HMGB3	1.19606	2.16669e-09	4.41146e-09	Up
SPG21	0.541591	4.64032e-14	1.43982e-13	Not-Sig
CCDC34	2.40084	3.13261e-25	7.36781e-24	Up
ABCB7	0.355859	0.000150537	0.000207233	Not-Sig
STIMATE	0.388316	0.00196203	0.00247758	Not-Sig
LINS1	0.626175	4.13434e-11	9.77924e-11	Not-Sig
AL008635.1	1.36213	6.9546e-08	1.25194e-07	Up
PDE2A	-0.95095	1.14959e-13	3.42777e-13	Not-Sig
PSMD3	0.976114	2.64972e-25	6.43003e-24	Not-Sig
CFB	-0.0814875	0.00900724	0.0107654	Not-Sig
RBM38	0.778242	8.73411e-07	1.44369e-06	Not-Sig
AC099522.2	1.36704	1.72497e-11	4.21487e-11	Up
AC009127.2	-0.632929	5.65025e-07	9.47896e-07	Not-Sig
AC093909.6	0.268464	0.15245	0.163908	Not-Sig
LMAN2L	0.696373	3.99778e-15	1.38164e-14	Not-Sig
AC087385.2	1.50146	1.28783e-07	2.26808e-07	Up
UFL1	0.183209	0.419134	0.434255	Not-Sig
MSRB3	1.03654	0.00539285	0.00656339	Up
AC116651.1	0.605567	0.00862319	0.0103251	Not-Sig
PRRT3-AS1	1.98161	2.87261e-10	6.30008e-10	Up
ZBTB38	0.616174	0.0186474	0.0216781	Not-Sig
P4HTM	0.677198	0.00233214	0.00292925	Not-Sig
AC092117.1	2.19382	1.15623e-16	4.75597e-16	Up
ARRDC2	1.63655	3.65044e-11	8.67548e-11	Up
RHOXF1	1.87654	1.64166e-05	2.44984e-05	Up
DCAF4L1	3.16241	1.04251e-17	4.86794e-17	Up
COLGALT2	2.35295	0.00381373	0.00470388	Up
FANCF	1.14979	7.33622e-23	8.26104e-22	Up
SLIT3	1.045	0.00787823	0.00945983	Up
PRKAB1	0.937166	1.52206e-20	1.07303e-19	Not-Sig
TXLNA	0.804286	2.30341e-15	8.17213e-15	Not-Sig
MEF2A	0.25417	0.100026	0.109329	Not-Sig
AC007638.2	1.15885	6.57744e-08	1.18652e-07	Up
ITGAX	0.94512	1.19318e-06	1.95465e-06	Not-Sig
AC092119.3	1.46074	3.02538e-06	4.78657e-06	Up
SELENOW	0.541655	0.841733	0.848576	Not-Sig
CDC25A	2.88712	3.35007e-21	2.68146e-20	Up
LINC02520	-0.0117651	0.321087	0.335694	Not-Sig
SHQ1	0.782159	2.97711e-15	1.04286e-14	Not-Sig
RABGEF1	0.946065	2.32291e-14	7.42972e-14	Not-Sig
AC004453.1	0.614317	0.00202808	0.00255793	Not-Sig
CDV3	0.485373	3.38403e-08	6.25031e-08	Not-Sig
ANKS3	1.72918	5.29868e-26	1.75076e-24	Up
AC104619.1	1.78358	4.6988e-09	9.30311e-09	Up
LINC01978	2.06604	4.33079e-05	6.25024e-05	Up
TNXB	-0.772289	1.50037e-11	3.68447e-11	Not-Sig
AL592071.1	2.43453	3.01958e-06	4.77778e-06	Up
AC112484.4	2.41637	5.02519e-09	9.92155e-09	Up
MORC2	1.2569	3.6553e-25	8.26141e-24	Up
UTP3	0.0725807	0.19976	0.212654	Not-Sig
KRT18P11	0.0232089	0.880834	0.885937	Not-Sig
COL15A1	4.42762	1.69281e-28	4.81243e-26	Up
CTNNA1	1.13202	2.23278e-24	3.85199e-23	Up
ZKSCAN1	0.922243	4.19216e-13	1.18557e-12	Not-Sig
STARD4	0.218811	0.626108	0.638614	Not-Sig
B3GNT10	0.742147	0.000681359	0.000891641	Not-Sig
PXYLP1	1.40091	1.32135e-10	2.98711e-10	Up
SEMA4C	0.545899	0.000192437	0.000262737	Not-Sig
AL162586.1	0.960025	4.45283e-05	6.41813e-05	Not-Sig
AC012485.2	2.22209	2.774e-10	6.0922e-10	Up
AL355472.2	1.36692	1.63078e-09	3.36189e-09	Up
CLEC4G	-4.96477	2.54358e-29	2.42886e-26	Down
RNPC3	1.58159	3.0003e-20	2.01193e-19	Up
ZNF256	1.32302	9.24109e-07	1.52512e-06	Up
ZNF276	0.889884	3.06637e-15	1.07275e-14	Not-Sig
AC021146.9	-0.999118	2.41518e-11	5.82315e-11	Not-Sig
IGHV3OR15-7	-0.217674	5.25921e-07	8.8525e-07	Not-Sig
EDC3	1.40812	2.20192e-27	1.78187e-25	Up
AC093110.1	0.193327	0.77647	0.785602	Not-Sig
AC018638.2	1.00705	3.10958e-10	6.79794e-10	Up
FIGNL2	2.31135	1.06536e-10	2.43231e-10	Up
RPS3AP25	0.416728	0.310307	0.324904	Not-Sig
LHX2	-0.918	9.52705e-19	5.05739e-18	Not-Sig
MBD3	0.828984	2.27529e-13	6.59285e-13	Not-Sig
KCNQ4	1.63948	0.0285912	0.0327398	Up
CLEC4A	0.468463	0.00633838	0.00767113	Not-Sig
AL731568.1	0.764511	0.0203477	0.023583	Not-Sig
AC009509.1	1.50619	0.058036	0.0647529	Not-Sig
ZNF596	0.457188	0.0378912	0.0429668	Not-Sig
ZNF430	1.07516	0.00131514	0.00168173	Up
VKORC1L1	0.25752	0.00732229	0.00881555	Not-Sig
ADNP	1.11134	1.74063e-19	1.03334e-18	Up
ZNF880	1.1671	0.575677	0.589505	Not-Sig
COX6CP16	-0.219343	0.00329601	0.00409167	Not-Sig
DUSP3	0.765887	2.17068e-15	7.72419e-15	Not-Sig
TSR2	0.696374	3.6807e-19	2.08094e-18	Not-Sig
MRPL45P2	1.52197	4.24635e-22	4.05687e-21	Up
FAM228B	1.27472	9.68356e-13	2.64573e-12	Up
USP21	1.86952	1.87391e-27	1.59058e-25	Up
RCC2	1.47107	2.21311e-18	1.11726e-17	Up
RAB11B-AS1	0.426828	0.0919352	0.100808	Not-Sig
ZMIZ1	0.967842	5.24212e-08	9.5383e-08	Not-Sig
RF00265	1.40946	0.000555253	0.000731577	Up
ATXN7L3B	0.761982	1.77998e-08	3.36809e-08	Not-Sig
AC007032.1	0.639817	0.00566416	0.00688106	Not-Sig
CTTN	1.29217	2.55231e-27	1.93428e-25	Up
DDX52	0.831285	8.65381e-17	3.6101e-16	Not-Sig
LINC00494	4.29846	0.816579	0.824261	Not-Sig
AL109811.2	0.925568	5.79797e-06	8.95054e-06	Not-Sig
AL133342.1	1.13309	6.33377e-05	9.00151e-05	Up
MYO5A	1.29614	1.28248e-09	2.66807e-09	Up
OXCT2	1.04748	0.262935	0.277188	Not-Sig
SEMA6A-AS1	1.0927	2.62836e-08	4.89578e-08	Up
EIF2AK3	0.392454	0.000889768	0.00115354	Not-Sig
CLCN2	1.73693	6.18421e-24	9.34383e-23	Up
ZNF17	0.696428	5.56344e-12	1.41517e-11	Not-Sig
AC008555.8	1.38975	4.4964e-15	1.54419e-14	Up
DNMT1	1.90623	7.50473e-21	5.59646e-20	Up
ZNF512	1.53929	1.91839e-24	3.39549e-23	Up
ZNF484	0.391642	0.0447265	0.0503707	Not-Sig
PODN	-0.398712	2.94241e-07	5.043e-07	Not-Sig
ERP44	0.452726	3.16886e-11	7.56959e-11	Not-Sig
AP001267.3	0.532099	0.384647	0.399717	Not-Sig
AC017074.1	0.595352	0.0634378	0.0704925	Not-Sig
AC003956.1	0.794945	0.0314901	0.0359516	Not-Sig
MAP3K14-AS1	0.72885	0.0195917	0.0227385	Not-Sig
AC022098.1	1.05413	1.58029e-15	5.70516e-15	Up
AC008014.1	0.184375	0.95052	0.953065	Not-Sig
GTSF1	5.01699	0.00335436	0.00416147	Up
AC008764.8	1.96579	2.33089e-20	1.59268e-19	Up
ASB3	0.700301	2.8431e-11	6.81444e-11	Not-Sig
ZNF91	1.15637	1.76279e-15	6.33887e-15	Up
CC2D1B	1.07622	4.26428e-25	9.40407e-24	Up
DPAGT1	0.918892	1.02698e-20	7.46886e-20	Not-Sig
[truncated: 17,100 more rows]
