# Supplementary material for: UBE2O reduces the effectiveness of interferon-α via degradation of IFIT3 in hepatocellular carcinoma
Source: Cell Death Dis. 2023 Dec 21;14(12):854. doi: 10.1038/s41419-023-06369-9 (PMC10740027; doi:10.1038/s41419-023-06369-9)
Supplement: Supplementary file 5 — Supplementary Table 2 [file 41419_2023_6369_MOESM5_ESM.xlsx]

## Sheet: Sheet1
Supplementary Table 2
ATXN3L
JOSD1
JOSD2
PARP11
TAF1D
TRIM44
ZC3H12A
UFD1L
OTUD6A
OTUB1
OTUD6B
OTUD4
OTUB2
VCPIP1
OTUD3
OTUD5
OTUD1
ZRANB1
YOD1
OTUD7A
UCHL5
BAP1
UCHL3
SENP1
SENP2
UFSP2
SENP7
UFSP1
SENP6
SENP8
SENP5
SENP3
USP43
USP9Y
USP54
USP1
USP6
USP40
USP30
USP12
USPL1
USP47
USP15
USP19
USP53
USP29
USP17L2
CYLD
USP18
USP33
USP26
USP20
USP45
USP27X
USP22
USP2
USP35
USP38
USP36
USP39
USP8
USP11
USP10
USP49
USP46
USP34
USP51
USP17L5
USP9X
USP32
USP42
USP21
USP44
USP24
USP13
USP28
USP37
USP7
USP14
USP3
USP16
USP48
USP4
COPS5
MYSM1
EIF3H
MPND
COPS6
PSMD7
STAMBPL1
BRCC3
EIF3F
PSMD14
MINDY1
MINDY2
MINDY3
MINDY4
UBA2
UBA7
NAE1
UBA6
SAE1
UBA5
UBA3
UBA1
ATG3
ATG10
UFC1
UBE2E1
UBE2G1
UBE2U
UBE2W
UBE2E3
UBE2D4
UBE2A
UBE2R2
UBE2S
UBE2B
UBE2Z
UBE2Q2
UBE2C
UBE2F
UBE2I
UBE2H
UBE2J2
UBE2G2
UBE2L3
UBE2L6
UBE2T
UBE2Q1
UBE2J1
UBE2O
UBE2N
UBE2M
CDC34
BIRC6
UBE2E2
UBE2D1
UBE2D2
UBE2D3
UBE2V2
UBE2V1
TSG101
TNFAIP3
KCTD7
DCUN1D3
DCUN1D5
DCUN1D1
DCUN1D2
HECW2
NEDD4L
HERC4
HERC3
SMURF2
ITCH
HECTD3
HACE1
NEDD4
HECTD4
WWP1
G2E3
UBE3D
HERC6
HERC5
HERC1
SMURF1
WWP2
AREL1
UBE3A
HECTD1
TRIP12
UBE3B
HECW1
HECTD2
UBR5
HUWE1
UBE3C
HERC2
UBR4
AURKA
CADPS2
HDAC4
RASD2
RWDD3
EP300
KAT2B
CREBBP
PDLIM2
FUS
SART1
E4F1
MALT1
ZFP91
IRF2BPL
CRBN
STC1
KCMF1
CBX4
UCHL1
RANBP2
UFL1
RNF19B
ARIH2
ARIH1
RNF19A
RNF216
RNF14
RNF144B
RNF144A
CUL9
RBCK1
RNF31
PARK2
KMT2A
KMT2B
KDM2B
AIRE
MAP3K1
ING4
SIAH2
RNF152
BFAR
MARCH2
PIAS2
RNF213
RNF167
TRAF3
DTX3
RNF24
ZNRF3
MYCBP2
RNF170
TRAF6
TRIM3
RNF217
RNF130
RNF150
MIB2
MARCH1
RNF182
MARCH10
RNF5
TRIM51
PEX10
TRIM31
CBLL1
TRIM26
TRIM40
TRIM27
RFPL4A
CHFR
TRIM73
BRAP
RING1
OSTM1
TRIM39
RBX1
MARCH7
RNF43
PPARA
BIRC7
VPS18
ZNRF4
MGRN1
TTC3
PEX12
CCNB1IP1
DTX4
BIRC2
TRIM59
TRIM23
FANCL
MARCH8
RNF103
RNF11
RNF114
TRIM37
PIAS3
RNF13
RNF208
TRAF2
LTN1
RNF20
RNF180
TRIM71
TMEM129
PIAS1
MID1
TRIM6
TRIM54
TRIM5
TRIM21
TRIM22
TRIM47
NFX1
RNF26
RNF128
MKRN1
RNF122
TRIM45
DTX1
MDM2
MARCH3
RNF38
TRIM15
SYVN1
BARD1
MNAT1
TRAF5
MIB1
RNF138
RNF186
PJA1
TRIM63
TRIM32
RNF8
MID2
PIAS4
RNF113A
PDZRN3
NEURL1B
LNX1
RNF146
RC3H1
SHPRH
MDM4
MUL1
TRIM17
RNF121
DZIP3
NSMCE1
RNF34
PJA2
RFWD3
TOPORS
RNF141
VPS41
MARCH9
MARCH5
PELI1
PELI2
PML
TRIM65
BRCA1
CBLC
TRIM43
TRIM38
PEX2
MYLIP
SIAH1
TRIM13
TRIM4
MARCH4
RNF7
RNF220
TRIM6-TRIM34
MARCH6
RNF6
RNF41
TRIM24
TRIM36
NHLRC1
RNF133
TRIM11
SH3RF1
HLTF
TRIM2
MSL2
TRIM74
NSMCE2
PPARG
ZNRF1
TRIM46
ZMIZ1
TRIM50
TRIM62
RLIM
RNF181
MARCH11
RNF4
TRAIP
ZSWIM2
RNF25
DTX3L
ZMIZ2
RNF135
TRIM9
RNF123
RNF185
RNF10
RAG1
TRIM68
RNF40
RCHY1
DTX2
ZNF645
LRSAM1
ZNRF2
TRIM72
PELI3
IRF2BP1
TRIM8
SH3RF3
RNF139
RNF113B
RNFT1
TRIM25
RNF187
RC3H2
CNOT4
TRIM56
RFFL
TRIM41
TRIM35
UBR2
UBR1
TRIM28
TRIM33
PHRF1
UBOX5
RFWD2
TRAF7
AMFR
CBLB
BIRC3
CBL
XIAP
RNF125
RNF111
RNF115
RAD18
RNF126
UHRF1
UHRF2
RBBP6
PCGF1
PCGF2
COMMD3-BMI1
RNF2
NOSIP
UBE4B
TRAF3IP2
PPIL2
UBE4A
STUB1
PRPF19
CDC26
ANAPC7
ANAPC13
ANAPC11
ANAPC1
CDC16
CDC23
ANAPC5
CDC27
ANAPC10
ANAPC4
CDC20
FZR1
GAN
BTBD9
KBTBD13
SPOP
KLHL42
KBTBD7
RCBTB1
KLHL21
KLHL12
KLHL9
KLHL7
KLHL17
KLHL22
KLHL11
KLHL3
KLHL10
KLHL40
KLHL41
KLHL8
KLHL13
KLHL2
KLHL20
KEAP1
KCTD13
KCTD11
TNFAIP1
BCL6B
ZBTB18
KCTD6
NACC1
KCTD5
RHOBTB1
RHOBTB2
ABTB1
KCTD21
RHOBTB3
CUL7
CUL4B
CUL4A
CUL5
CUL3
CUL2
CUL1
ANAPC2
DDB1
EED
POC1B
RBBP5
TLE2
GNB2
DTL
RBBP4
WDR59
DCAF4
RP11-574F21.3
WDR12
TLE1
PHIP
DCAF10
DCAF5
DDB2
DCAF11
NUP43
KATNB1
GRWD1
RBBP7
TLE3
NLE1
AMBRA1
BRWD1
WDR76
SMU1
WDR53
CIAO1
PWP1
WDTC1
WDR26
DCAF7
RACK1
WDR5B
WDR82
DCAF1
DCAF13
SNRNP40
DCAF6
DCAF12
ERCC8
ATG16L1
WDR5
WDR61
PAFAH1B1
TCEB1
TCEB2
ASB1
SPSB4
ASB9
ASB7
MED8
TMF1
SOCS6
ASB11
SOCS4
SOCS7
ASB12
NEURL2
SOCS3
SPSB2
ASB15
RAB40C
SOCS2
ASB4
VHL
CISH
ASB6
SPSB1
SOCS5
WSB2
LRR1
ASB8
LRRC41
SOCS1
GPR75-ASB3
FEM1B
WSB1
CORO7
ASB2
HOXB4
DCAF17
RICTOR
DCAF15
DCAF16
AHR
TRPC4AP
ARNT
FBXO10
FBXL2
FBXL7
FBXO8
FBXO32
CDCA3
FBXL17
SKP2
FBXO17
FBXO27
FBXL21
FBXO42
ZC3HC1
FBXL3
FBXO6
FBXO2
FBXO25
FBXO4
FBXL5
FBXO18
FBXL19
FBXL14
FBXO44
FBXL12
FBXO40
FBXO9
FBXW10
FBXO30
CCNF
FBXO45
FBXL15
FBXO7
FBXO3
FBXO11
FBXL20
FBXL6
FBXO22
FBXO31
FBXO15
FBXO28
FBXL4
FBXO33
FBXW11
FBXW2
BTRC
FBXW5
TBL1XR1
TBL1X
FBXW7
FBXW4
FBXW8
AUP1
N4BP2
FANCD2
CUEDC2
PSEN1
PSEN2
ERCC6
TOM1L1
GGA1
GGA3
GGA2
TOM1
RNF168
UBASH3A
UBAP1
TNK2
UBASH3B
SIK1
MARK4
OTUD3
SIK3
UBAP2
LATS2
MARK2
UBAC2
RHBDD3
MARK3
UBAP2L
BRSK2
TDRD3
MARK1
LATS1
USP25
UBXN7
UBL7
UBQLN3
UBQLN2
UBQLN1
UBQLN4
RAD23B
NUB1
UBAC1
RAD23A
SQSTM1
NBR1
FAF1
FAF2
UBXN1
NSFL1C
TNIP1
OPTN
TNIP3
TNIP2
REV1
EPN2
UIMC1
ANKRD13B
EPN3
PSMD4
PIPSL
INPPL1
ANKRD13A
EPN1
ANKIB1
AP1G2
ANKRD13D
PPP2CA
RNF166
EPS15
DNAJB2
HGS
STAM
STAM2
ESR1
CSTF1
TAF5
IFIH1
NOD1
NOD2
DDX58
STAMBP
FXN
GCH1
DNAJC2
SDCBP
ING1
VCP
SPG20
EPS15L1
TOLLIP
ATXN3
UBTD2
PLAA
VPS36
BCR/ABL fusion
BIN1
NCK2
SH3KBP1
LCK
AMPH
CD2AP
UBE2K
RYBP
NPLOC4
TAB3
ZRANB3
TAB2
SHARPIN
IKBKG
FAN1
FAAP20
POLK
SPRTN
POLH
SLX4
TAX1BP1
WRNIP1
OTUD7B
ZFAND5
HDAC6
USP5
ATG12
GABARAP
MAP1LC3A
MAP1LC3B
GABARAPL1
MAP1LC3C
NEDD8
SUMO2
SUMO3
SUMO4
SUMO1
WDR48
SF3A1
UBL4A
UBLCP1
UFM1
ISG15
OASL
MIDN
UBD
MAP3K5
HERPUD1
RPS27A
BAG6
BAG1
PRKCI
MAP2K5
PARD6A
MAP3K2
MAP3K3
NCF4
PARD6B
PARD6G
TFG
PCGF3
PCGF5
PCGF6
UBXN2A
UBXN6
UBXN4
UBXN11
UBXN8
