# Supplementary material for: UBE2O reduces the effectiveness of interferon-α via degradation of IFIT3 in hepatocellular carcinoma
Source: Cell Death Dis. 2023 Dec 21;14(12):854. doi: 10.1038/s41419-023-06369-9 (PMC10740027; doi:10.1038/s41419-023-06369-9)
Supplement: Supplementary file 6 — Supplementary Table 3 [file 41419_2023_6369_MOESM6_ESM.xlsx]

## Sheet: Sheet1
Supplementary Table 3
Gene	TCGA-BD-A3EP-11A-12R-A22L-07	TCGA-G3-A3CH-11A-11R-A22L-07	TCGA-BC-A10X-11A-11R-A131-07	TCGA-DD-A1EH-11A-11R-A131-07	TCGA-DD-A11A-11A-11R-A131-07	TCGA-DD-A3A6-11A-11R-A22L-07	TCGA-DD-A1EB-11A-11R-A131-07	TCGA-BC-A110-11A-11R-A131-07	TCGA-BC-A216-11A-11R-A155-07	TCGA-FV-A3R2-11A-11R-A22L-07	TCGA-DD-A3A4-11A-11R-A22L-07	TCGA-BC-A10Y-11A-11R-A131-07	TCGA-BC-A10W-11A-11R-A131-07	TCGA-DD-A119-11A-11R-A131-07	TCGA-DD-A1EC-11A-11R-A131-07	TCGA-DD-A1EJ-11A-11R-A155-07	TCGA-BC-A10R-11A-11R-A131-07	TCGA-FV-A3I1-11A-11R-A22L-07	TCGA-BC-A10Q-11A-11R-A131-07	TCGA-FV-A23B-11A-11R-A16W-07	TCGA-BC-A10Z-11A-11R-A131-07	TCGA-DD-A1EG-11A-11R-A213-07	TCGA-DD-A11D-11A-12R-A131-07	TCGA-BC-A10T-11A-11R-A131-07	TCGA-ES-A2HT-11A-11R-A180-07	TCGA-EP-A3RK-11A-11R-A22L-07	TCGA-FV-A2QR-11A-11R-A213-07	TCGA-DD-A11C-11A-11R-A131-07	TCGA-DD-A39W-11A-11R-A213-07	TCGA-DD-A3A1-11A-11R-A213-07	TCGA-DD-A113-11A-12R-A131-07	TCGA-DD-A39X-11A-11R-A213-07	TCGA-DD-A3A5-11A-11R-A22L-07	TCGA-DD-A3A2-11A-11R-A213-07	TCGA-EP-A12J-11A-11R-A131-07	TCGA-BC-A10U-11A-11R-A131-07	TCGA-DD-A118-11A-11R-A131-07	TCGA-DD-A1EL-11A-11R-A155-07	TCGA-DD-A3A3-11A-11R-A22L-07	TCGA-DD-A116-11A-12R-A26B-07	TCGA-DD-A1EI-11A-11R-A131-07	TCGA-BD-A2L6-11A-21R-A213-07	TCGA-FV-A3I0-11A-11R-A22L-07	TCGA-DD-A1EE-11A-11R-A131-07	TCGA-DD-A3A8-11A-11R-A22L-07	TCGA-DD-A11B-11A-11R-A131-07	TCGA-DD-A114-11A-12R-A131-07	TCGA-DD-A39Z-11A-21R-A213-07	TCGA-EP-A26S-11A-12R-A16W-07
SENP1	0.7506324	0.5683069	0.7136442	0.5533439	0.8758906	0.4085454	0.7265141	0.7281204	0.5794149	0.7091305	1.05189	1.081075	0.4382183	0.7402921	0.892929	0.8186131	0.6344833	0.7381875	0.5373177	1.079612	0.9538024	0.6010796	0.662875	0.74844	0.9317678	0.5168389	1.240666	0.6239915	0.4814721	0.3149111	0.6232842	0.4995845	0.4050281	0.647664	0.7771059	0.6649546	0.6622234	0.6992471	0.7832979	0.5797864	0.5929904	1.207897	0.3704444	0.8260563	0.3454372	0.6419319	0.9598377	0.5129427	0.5430094
TRIM37	1.667308	1.366827	1.427501	1.111999	1.923983	0.4642715	1.600159	1.42759	1.034282	1.175991	1.65128	1.537765	1.122565	1.767383	1.578302	1.594521	1.387407	1.282745	1.139619	1.615307	1.606179	0.835132	1.410042	1.155795	1.59924	1.192479	2.069337	1.479149	1.180187	0.690501	1.108443	1.046078	1.009223	0.9802449	2.198172	1.364427	1.52728	1.631995	0.8843962	1.141096	1.756307	1.594035	0.9767149	1.483242	0.7731129	1.341867	2.047777	0.910967	1.120846
KLHL21	9.216117	1.995631	1.022226	1.138802	2.63287	0.8339688	1.958054	2.762557	1.749235	3.560515	4.383003	2.377597	2.884427	1.541564	5.391741	2.963452	2.449413	3.777221	0.9648839	3.689097	2.199134	1.643633	2.010014	0.9118272	2.711591	1.654402	4.364188	1.36053	1.336176	1.854195	1.599565	3.336387	2.230455	2.873078	2.175499	3.022765	1.927829	4.040573	2.166467	2.13571	1.130887	3.448503	3.813426	2.170676	2.987645	3.124614	2.396531	1.365765	3.551147
UFC1	12.80262	12.75477	13.93763	13.94704	13.03644	12.49306	13.1962	13.05663	14.41916	20.70226	21.36678	14.9956	14.18176	12.64286	14.09268	16.20351	12.82233	13.04719	13.87437	19.10876	20.09224	14.95578	16.0505	13.29002	17.43066	14.48709	22.30598	12.31832	15.93396	22.22205	12.50089	16.39177	13.37261	19.47525	14.41933	12.30994	19.00506	16.00364	19.724	15.1298	15.19508	19.62336	10.32338	14.1108	13.53257	13.14941	15.34529	13.98851	17.82101
ANKRD13D	0.6815858	1.073691	0.5119328	0.8358097	0.8848935	0.3313562	0.8314249	0.5108777	0.6657958	1.548672	1.373631	0.7216467	1.032322	0.6008689	0.7658252	0.8100437	0.552962	0.765643	0.4716979	1.60674	1.088391	0.9113996	1.079035	0.4982027	1.37078	0.6985503	1.638681	0.770929	0.4619317	1.401832	0.8830687	0.6258593	0.4461645	0.7252449	0.6175307	0.4362789	0.4813011	1.028514	0.9563288	0.7441457	0.585276	3.03167	0.4797702	0.969354	0.5332041	0.5959393	1.444734	0.6882282	0.3828885
TRIM50	0.05098271	0.05332787	0.02030886	0.01985014	0.02823902	0.009208497	0.04151589	0.1266134	0.04674362	0.07751703	0.05840112	0.03632567	0.04348585	0.2259793	0.1416764	0.0405839	0.01224259	0.03868631	0.01573037	0.05715436	0.05031143	0.00750462	0.01556069	0.008744347	0.05835741	0.007395407	0.07669806	0.03116272	0.05463729	0.02797935	0.03377654	0.02303051	0.07935397	0.0248059	0.03432276	0.01393935	0.02176355	0.01553175	0.04795794	0.0796565	0.02271187	0.04591788	0.007314088	0.04383241	0.008222659	0.01127581	0.01904957	0.02824776	0.04590999
HDAC4	0.4985574	0.195825	0.1399652	0.1663831	0.2977138	0.1046289	0.1745446	0.1969936	0.1952796	0.2858875	0.3331426	0.374849	0.1295988	0.1315381	0.5861238	0.1710312	0.2690841	0.4395619	0.1465014	0.4459448	0.2423149	0.1300004	0.2086864	0.1612484	0.3007362	0.1391286	0.3300117	0.2118659	0.1696176	0.184143	0.160431	0.2616775	0.2187577	0.1871298	0.2855609	0.1726622	0.1621521	0.3105188	0.2411888	0.2157111	0.1935428	0.4911823	0.1389611	0.3306612	0.1746023	0.3738529	0.2625729	0.178894	0.3591612
BCL6B	1.49503	0.9283032	1.321179	0.8778457	1.125557	0.241194	0.3782285	0.4156011	1.026616	1.611053	1.039181	1.977386	1.27519	0.6071774	1.290736	1.077438	1.132782	0.6696544	0.6448982	1.457242	0.7325571	1.388775	0.6600927	2.96254	0.9193327	0.7495523	1.380039	0.5145804	0.6567803	0.9346499	0.6394796	0.3802958	0.2304405	0.7662573	1.061863	1.079447	1.301185	0.7871007	0.841068	0.4500777	1.18653	2.267213	0.2582092	0.8236242	0.8848995	1.155687	0.799054	0.5267629	0.7482945
RHOBTB2	0.5659236	0.4612641	0.3765782	0.3730801	0.4188988	0.3345287	0.4758013	0.1831967	0.5079183	0.7978835	1.157494	0.6598244	0.3483163	0.4943835	0.9170664	0.4799293	0.3984236	0.7641898	0.2976338	0.982887	0.274703	0.3095485	0.5005197	0.211778	0.9888536	0.3917992	0.6588457	0.4304292	0.5237873	0.6917449	0.4473595	0.6732487	0.3183083	0.5280207	0.9784596	0.1819848	0.3706088	0.7386079	0.5154093	0.5866402	0.5350147	0.9705859	0.3016894	0.6593346	0.8339126	0.955805	1.009222	0.3580983	0.5559434
DCUN1D2	0.7399884	1.130487	0.7592341	0.9591191	0.6439355	0.6014551	0.9446496	1.203343	0.7116179	1.270202	1.10001	1.073923	0.8346461	0.6069035	0.7647274	0.8341714	1.13982	1.121547	1.086014	1.007851	0.9965374	0.9545338	0.864789	0.9418784	0.7987329	1.021148	0.8876574	1.062336	0.8521624	0.5877853	0.9192178	0.8741765	0.6365116	1.051711	0.6751618	0.8106218	1.159638	0.9403034	0.9342197	0.9233009	0.8848536	1.037295	0.8842035	0.8224627	0.6124424	0.8786105	1.156913	0.7606616	0.7891109
COPS6	14.56249	15.06341	14.23662	13.95761	12.50493	16.10024	15.35703	14.43574	12.8837	18.77227	21.33102	16.15678	15.14708	13.68759	13.77813	16.26781	12.11434	13.47301	13.96088	17.15343	16.16231	14.05316	14.89386	12.15495	16.72074	14.10449	19.02978	13.53147	16.61341	23.20632	14.50914	17.2375	14.76128	17.49359	13.9547	11.88291	14.02563	15.82601	19.98621	13.4962	15.72975	14.8731	12.10678	14.08512	18.22056	11.77284	14.26777	13.52488	14.29457
INPPL1	3.992043	4.469571	2.905064	2.906422	3.462367	1.723468	4.242995	2.346946	2.757201	5.296949	5.52375	4.625915	4.047272	3.78438	4.987105	3.697094	3.537533	4.698971	3.232507	5.401886	3.121386	2.900865	4.502252	2.140936	6.152101	3.505518	5.639408	5.064695	4.081104	3.334346	3.486577	3.789198	3.546279	2.941948	4.772017	2.962962	3.503851	5.345195	3.517063	4.156609	4.168355	6.739915	2.533879	5.70492	4.478681	5.013248	5.927664	3.228766	2.799152
SAE1	6.741098	6.479565	6.291352	5.690784	7.031516	4.030832	6.918599	7.148289	5.542458	7.616116	13.6009	7.585519	8.130547	7.305962	7.17861	7.413149	7.167699	5.605004	7.352765	8.860889	8.979866	5.898684	7.975128	5.295891	12.24704	6.013472	11.7365	6.237775	6.623404	6.373295	5.479364	5.851113	5.475074	5.756525	10.22578	6.674019	5.329763	8.244999	7.989148	6.141551	9.104862	9.912734	5.915172	6.789279	8.151183	6.762898	9.930852	5.799275	6.761838
DNAJB2	6.27258	7.086969	4.671582	6.698294	3.975686	8.687058	6.330131	5.894998	4.683688	11.16917	11.1022	6.709289	7.248084	4.540895	4.577101	6.856678	5.176486	7.541346	4.275541	8.736479	8.185076	7.01617	5.94423	4.901425	7.323924	6.451041	9.386678	6.070774	7.180636	9.745238	5.63334	6.315754	6.888507	7.020373	5.357815	5.852645	5.593132	6.301125	5.99308	6.28851	5.265172	7.847698	6.494589	5.609185	6.908291	7.183761	6.532909	6.880136	6.727176
CDC20	0.1141983	0.3723157	0.2357243	0.3799579	0.1794106	0.1125081	0.2753563	0.05459806	1.65621	0.3030695	0.2229802	0.142023	0.1859564	0.1380492	0.1366565	0.3037072	0.1121837	0.1890656	0.5669647	0.3801877	0.0175628	0.229226	0.1996242	0.1495721	1.299249	0.6595992	0.3186093	0.2855563	0.05192062	0.3076631	0.1960216	0.1266226	0.1454304	0.03788438	0.2516104	0.1617936	0.33238	0.398506	0.1523453	0.37432	0.8185969	0.4087419	0.08042625	0.2677691	0.150695	0.2066495	1.055111	0.7420234	0.04908066
POLH	1.17145	1.27535	1.492787	0.9261718	1.064659	0.4404471	2.023271	0.9586894	0.8642477	1.330402	1.627746	1.359319	1.070563	1.579581	1.788523	1.273879	0.8439084	1.730655	1.156249	2.327237	0.9352687	0.7284569	1.176612	0.7134794	1.541581	1.43051	1.370295	1.709724	1.105968	0.6166523	0.950323	0.9233674	0.7981799	0.9378417	1.93943	0.8677247	1.194044	1.897287	0.7826085	1.430909	1.909048	1.402663	0.9208932	1.873	1.399664	1.951098	2.018824	0.8146366	1.275558
RBBP7	4.553856	4.352306	4.80584	4.208059	4.499333	2.574567	5.144355	4.194734	4.159093	4.825435	6.865686	4.967949	4.775325	4.277065	5.129052	5.550309	4.260013	3.7635	4.405939	5.978965	5.188337	4.226709	4.620495	3.740834	6.853996	3.960925	6.639799	4.345834	4.498904	3.996142	4.095954	4.169841	3.678108	3.860418	5.36075	4.012288	4.252018	5.683566	4.584693	5.089889	5.720668	6.016845	3.17578	4.492243	4.340289	3.900818	6.108852	4.001173	3.984122
USP35	1.225076	0.6126205	0.4372731	0.4880033	0.8062125	0.1621209	0.4684606	1.56994	0.3908211	0.8335932	0.6217744	0.487429	1.413934	0.4368283	0.8586338	0.8689902	1.398083	0.9203985	0.9917525	0.7493887	1.203815	0.6891831	0.9921611	0.5325813	1.258816	0.4715367	0.7955904	0.7858865	0.2339808	0.9274944	1.157168	0.4821752	0.6872088	0.4809847	1.164993	1.42935	0.9630776	1.088855	0.6115668	0.6793325	0.6051869	0.9457471	0.6577647	1.053259	0.5594959	0.8316262	1.631572	0.4267528	0.458749
TRIM65	0.86668	1.029578	1.106927	1.265409	0.8856902	0.73378	1.682455	0.7501618	0.7534678	1.413287	3.015597	1.347733	0.9656285	0.9543809	1.649455	1.099537	1.135542	1.657272	0.6367657	2.101074	1.434102	0.8180728	1.10604	0.9141939	1.855953	1.11732	1.823729	1.678646	1.257758	1.325832	0.9151056	1.369051	0.6222156	1.296689	1.524314	1.026341	0.6728815	0.9505145	0.9293968	1.124961	1.067781	2.103386	0.7087138	1.061808	0.8229606	1.29386	1.291284	1.057935	1.163353
BARD1	0.115083	0.1375733	0.120859	0.1194869	0.2202057	0.06046918	0.1582177	0.2200841	0.2439157	0.1781601	0.2726452	0.1789041	0.187397	0.09854237	0.2601287	0.3664391	0.1432001	0.1016161	0.1323482	0.2476029	0.200587	0.1416811	0.1309206	0.2189185	0.3246674	0.1396192	0.3431123	0.1406868	0.07723848	0.05741601	0.1108997	0.1086993	0.06839326	0.09671725	0.2206908	0.331815	0.1205838	0.2061087	0.157462	0.1156807	0.1817661	0.3769096	0.09906026	0.2113774	0.08436798	0.1897392	0.291882	0.1072386	0.07301368
USP21	1.056767	1.144015	0.8094544	1.194964	0.8406436	0.7980126	1.318273	1.079008	0.8834949	1.794795	2.16351	1.51873	0.8582216	0.6586999	1.247999	1.02356	0.7774888	1.740267	0.9781747	1.840054	1.54526	0.9184387	1.35879	0.7982817	1.406945	1.550855	1.273526	1.236905	1.176695	0.8329135	0.9049403	1.272154	0.9659091	1.468682	1.2261	0.7515363	0.9502183	1.078846	1.116742	1.516	1.262066	2.460462	0.9289902	1.573058	0.9791168	1.066679	1.713854	1.340774	0.9566817
NEDD4L	0.7560117	1.339161	1.103453	1.302105	0.8811205	0.6272803	1.092011	0.9560181	0.9046034	1.520671	1.580933	1.800041	2.278219	1.101728	0.7383059	1.70983	2.530251	0.6525507	1.607322	1.485139	1.318923	1.289044	1.437356	1.08732	1.621566	1.022397	2.601663	0.7557346	0.7726952	1.479521	0.8165144	0.9284925	0.5932645	1.17441	1.89448	1.955072	1.033735	1.895317	1.831232	1.609019	1.295411	1.484416	1.232592	1.696045	1.323471	1.43519	3.158306	0.633774	0.8563053
TRAF3	2.115014	0.6611657	0.4467556	0.5044574	0.9428682	0.3163408	0.8078233	0.4488718	0.5332511	0.8129015	0.9481347	0.853827	0.6726807	0.6107483	1.089801	0.6695754	1.073564	1.158791	0.6257118	1.213271	1.004959	0.7621145	1.097252	0.571806	1.268118	0.5593677	1.731123	0.6432615	0.468326	0.6857532	0.5801651	0.7929055	0.6026023	0.4727996	0.7205579	0.577573	0.4820351	0.9095557	0.6792348	0.7145793	0.8195775	2.306833	0.5598291	1.036875	0.4707903	1.308188	1.092601	0.3575155	0.7107561
USP1	2.685054	2.358393	2.96558	1.959451	3.199893	1.005806	2.414533	2.279534	2.507952	2.377062	4.792714	3.360879	1.883826	2.685244	3.05749	3.137934	2.37408	2.535328	2.503741	3.015653	2.993244	1.862952	2.490367	2.742746	3.143515	2.371474	3.064252	2.26615	2.014091	1.323752	2.180025	1.799208	2.067224	2.292887	3.027215	2.084331	3.127151	2.370823	2.694757	1.853923	2.683029	3.475162	2.110431	2.195399	0.8452963	1.956088	3.237891	1.509695	2.10169
RNF43	0.6004819	1.142466	1.233063	1.367663	0.136789	0.580485	2.532465	0.08401529	1.107753	1.131614	1.683312	1.000323	0.3582875	1.267549	2.466538	0.9644219	0.1766896	2.433572	0.3679397	2.924455	0.3004608	0.3286634	1.951503	0.2233915	4.010034	2.573868	1.521718	2.093674	2.29615	1.005654	0.4034283	1.809015	0.4739034	1.629554	3.184723	0.1618674	0.3393722	1.527037	0.3532337	2.6469	2.042071	0.7290835	0.2159727	1.14887	1.36678	2.371842	2.359558	1.019206	1.875435
RAD18	0.5332633	0.6356666	0.6227896	0.4695186	0.6625716	0.3053718	0.6238722	0.2549525	0.5047978	0.4284362	0.606519	0.6657851	0.5659761	0.576649	0.6487705	0.6059906	0.3710645	0.424879	0.4627539	0.688395	0.4869445	0.6020999	0.4466651	0.3305145	0.850861	0.5405965	0.7958564	0.3833644	0.4632525	0.4489598	0.4215417	0.5173703	0.4272705	0.4665893	0.7139312	0.3628464	0.5471119	0.7569031	0.4890844	0.5527843	0.6478884	0.8981985	0.352088	0.6251908	0.2961358	0.4784671	0.8445592	0.4834845	0.4440524
NSMCE2	1.711867	1.807524	1.694934	1.421167	1.316499	0.8892619	1.816967	1.77329	1.890106	1.955342	2.072376	2.086631	1.882497	1.810725	1.576742	2.487494	1.926273	1.410634	1.361931	2.680388	2.261743	2.324099	2.105063	1.062828	3.967562	1.520694	3.160622	1.374973	1.420156	2.344803	1.50436	1.725556	1.334452	1.88439	2.485904	1.427351	1.848046	2.254155	1.900423	1.770069	1.730043	2.593942	1.28477	1.897499	1.232162	1.792933	2.606117	1.505036	1.533575
KCTD6	1.724073	1.564302	1.458723	1.460681	1.659328	1.016416	1.193746	2.599221	1.148958	2.415863	2.672094	1.645098	1.670548	0.8769083	1.071177	1.461626	1.396026	2.555793	1.461801	1.901854	2.152479	1.754144	1.906996	1.745848	2.652333	2.100749	1.718057	1.100192	0.8129702	0.8477707	1.555697	1.303742	1.12707	2.818558	2.144949	1.629105	2.1461	1.441243	2.023988	1.830078	0.9493014	1.527952	2.03016	1.307364	0.7741306	0.8327856	1.643988	1.977366	1.723308
SMURF1	5.329911	2.272953	1.980138	1.378219	3.289441	0.5589804	2.070692	2.969704	2.6838	3.241561	3.458214	3.992178	2.685715	3.107182	2.437741	2.03887	4.641093	2.225572	3.866309	2.670725	3.496033	2.507017	2.805945	1.97751	2.611175	1.64311	3.672891	1.755659	1.801626	1.346896	2.335094	1.740664	1.929948	2.999267	2.019935	4.626206	2.292507	2.210181	3.208001	1.864617	1.793174	3.385926	3.708578	2.604225	2.335833	2.116047	3.025683	1.454145	1.707634
MARCH9	1.009025	1.051492	0.7954685	0.8803452	0.7022738	1.116401	0.7374679	0.8890554	0.9133638	1.450643	1.915316	1.314418	0.8741687	0.6673585	1.006006	0.9682756	0.8867392	1.212229	0.8215139	1.37004	1.622079	0.7325296	0.8852108	0.8372303	1.447254	1.034526	1.52115	1.007478	0.7699698	1.635168	1.076232	0.9307087	0.8337814	0.9176325	1.03851	0.9446391	0.7712611	0.8143601	1.037616	0.9904853	0.9707836	1.994295	0.7230263	1.444335	0.5521192	0.8202203	1.006702	1.044955	0.881274
UBE3D	0.1224335	0.1928396	0.1561994	0.1546039	0.09237525	0.06454877	0.2009381	0.1363187	0.1690302	0.1750862	0.1990013	0.1839009	0.1693459	0.1732551	0.1597105	0.225214	0.1001196	0.1386027	0.1225168	0.1953712	0.1903287	0.1432028	0.1696733	0.07491638	0.1868581	0.1497587	0.2449204	0.1395597	0.1300278	0.1416471	0.1512654	0.1569525	0.1328813	0.2487476	0.2004935	0.09771063	0.2457845	0.2096811	0.130733	0.1980536	0.1879484	0.189035	0.1053874	0.1834976	0.1120746	0.09660447	0.1681511	0.1705071	0.1385593
TRIM59	0.04842223	0.0530615	0.04340003	0.07331808	0.04470131	0.002915341	0.03567554	0.02593726	0.0739934	0.04662849	0.07164625	0.04600174	0.05277462	0.03130022	0.04721441	0.05781851	0.04069706	0.0416425	0.02241052	0.06835753	0.05233558	0.0380145	0.05172717	0.02214716	0.08621908	0.03980262	0.06798969	0.06412824	0.04036143	0.04133758	0.0320802	0.03463362	0.01758601	0.03141345	0.05795376	0.02427202	0.06890177	0.04425512	0.0364395	0.04461761	0.04673765	0.1972913	0.01852468	0.07285431	0.01561939	0.0571174	0.1125778	0.03353636	0.01998529
UBAP2L	4.810776	4.272748	4.495477	3.959155	4.050408	2.429519	4.564377	3.616092	3.760716	5.415189	7.985144	5.846821	4.245275	4.652042	5.783185	4.651672	3.575364	4.452468	3.573359	5.496406	6.232645	4.278744	6.173661	4.207845	7.839296	3.678986	6.653565	5.413978	3.705039	2.983718	5.1675	3.43174	3.273439	3.025358	7.179876	4.415531	3.560746	4.870983	3.316825	4.799039	4.993479	6.761602	3.272009	5.931352	3.310072	4.546619	7.875017	4.595852	2.742484
FBXW8	0.8800411	0.840397	1.000326	0.5928546	1.093701	0.4613334	1.185652	1.061977	0.7076847	0.7766999	1.540274	1.130418	0.7087377	1.061368	1.300305	1.121681	0.8787235	0.9504303	0.8714239	1.272603	0.9244271	0.5422665	1.131875	0.7666402	1.012025	0.8229375	1.248803	1.463635	0.608279	0.3055049	0.9192983	0.63237	0.5007636	0.6721564	1.405381	0.9367196	0.78105	1.214565	0.7623726	0.8441832	1.45785	1.25133	0.6870488	0.8709878	0.9387575	1.292759	1.312242	0.7075875	0.6054163
WDR53	1.471746	1.182294	1.392971	1.806175	1.275612	1.314248	1.454591	1.671849	1.258388	2.26637	2.255731	2.073778	1.576695	1.252507	1.663494	1.869807	1.348626	1.361577	1.002647	2.12068	2.101369	1.767783	1.39072	1.514568	2.488769	1.608841	2.391213	1.12269	1.413212	1.48616	1.649778	1.420087	1.40744	1.907652	1.347508	1.603142	1.764156	1.843671	2.113192	1.562237	1.188013	1.981488	1.206031	1.351377	0.9114934	0.9843276	1.495768	1.418872	1.025789
NACC1	11.05655	4.307778	2.531844	3.255353	5.007244	4.135858	3.960964	4.717114	4.143836	5.116644	6.240591	5.094688	5.336541	4.735972	4.585742	4.404451	6.558089	3.733445	4.661888	5.085937	3.456095	5.0705	5.581553	5.09539	9.61732	3.584954	7.192629	4.968935	3.628727	5.076433	6.170541	3.303738	5.123067	4.076132	10.78006	6.307199	5.287098	6.169063	3.282986	4.088843	4.989746	5.509046	4.70974	6.293879	4.837162	5.396966	8.025729	4.413744	4.899434
COPS5	3.269277	3.757807	3.627399	3.388738	3.141991	2.552597	3.878469	3.812017	3.360102	4.409203	4.855705	3.592922	3.85338	3.096812	3.22698	3.8712	3.22514	3.234492	3.094114	4.311447	4.44249	3.574433	4.009593	2.731824	4.838061	3.037136	4.102385	3.38151	3.526947	3.086829	3.213754	3.472163	3.479884	3.823199	3.830613	3.428957	4.583858	4.167856	3.567567	3.720667	3.687657	3.878165	2.86561	3.184907	2.326699	2.992113	4.3659	2.95444	3.117271
UBE2C	0.3619535	0.3982707	0.4030583	0.4355918	0.2733871	0.03565965	0.1607692	0.1297871	2.46954	0.2551552	0.5653918	0.3094744	0.5051933	0.09571394	0.2021298	0.3241426	0.2844545	0.1498117	0.8680446	0.5164336	0.09741481	0.4504523	0.4067438	0.2539668	2.410533	0.8161976	0.6979762	0.3318612	0.09403619	0.3250478	0.2125479	0.2118145	0.06145922	0.1440903	0.3987419	0.2698988	0.5688816	0.3909508	0.2600021	0.676256	0.7255966	0.6350562	0.07080901	0.2970446	0.1751311	0.1746611	1.770455	1.121234	0.03333472
UBE2Q2	2.098206	1.654659	2.093916	0.6244653	2.321934	0.3809621	1.99741	1.415439	1.355399	1.994313	2.321717	1.723546	1.204045	1.127532	2.246172	2.082335	1.396789	1.485446	1.062596	2.360412	2.234739	1.047841	1.347866	1.260507	2.720265	0.9895676	3.415991	1.037422	1.012464	1.145468	0.9497679	1.094218	0.8515102	0.9019669	1.619639	1.495766	1.540483	1.783772	2.442867	1.156575	1.717718	2.993654	0.6571856	1.940881	0.9035959	1.260977	2.503842	0.8810375	1.424497
SOCS7	0.4712101	0.1342233	0.1099838	0.1356883	0.2055379	0.06915185	0.1764393	0.1269184	0.2468744	0.3179268	0.4195908	0.3462337	0.1904933	0.1040233	0.4716608	0.1802232	0.2103933	0.455889	0.1158566	0.5007387	0.2055159	0.1560641	0.2000002	0.08839692	0.3146331	0.175153	0.4519145	0.1485118	0.1788498	0.1050564	0.1512128	0.2710647	0.2154459	0.2328521	0.284185	0.1107177	0.1760068	0.2945826	0.1606794	0.3380282	0.2000757	0.5304977	0.1309766	0.4304433	0.1282472	0.4787479	0.27327	0.2835179	0.4641057
TRIM17	0.005963311	0.01069306	0.01068963	0.01857454	0	0.01292512	0.01248686	0	0.009372815	0	0.02049306	0.0101974	0.06103707	0.004956036	0.01569932	0.007120484	0.01718379	0.00543004	0.005519816	0.03119756	0.08070572	0.005266771	0.005460275	0.01841045	0.009101212	0.01038025	0.0107654	0.04374023	0	0.01963602	0	0.008081451	0	0.004352219	0.008029282	0.01956538	0.01527374	0.03270073	0	0.008600498	0.003984819	0.0230181	0	0.007690438	0	0.01582682	0.004456354	0.004956096	0
MID1	0.7511654	0.589799	0.5766887	0.6257013	1.281483	0.1874789	0.5020574	1.121288	0.8264493	0.4817648	0.9621576	0.7434589	1.842523	1.369643	0.3815288	0.7284144	1.311847	0.6591198	1.215723	1.012217	0.8221412	0.6553846	1.383939	0.8315831	0.8841404	0.3387725	1.220452	0.5968859	0.2374376	0.5271677	0.5768266	0.254494	0.2933579	0.5797896	0.9010695	1.179994	0.8453717	0.8515643	0.5652794	0.6139025	0.9689075	0.7485888	0.6132739	1.059723	0.3193966	0.3654965	1.403356	0.2553923	0.3182273
KLHL7	1.143828	0.9181382	1.222002	1.037596	0.7921153	0.5840997	1.116049	0.8188627	0.9883239	0.9396828	1.317125	1.129036	0.9296592	1.104911	1.200842	1.136964	0.9685348	1.101525	0.7344807	1.470273	1.175201	0.8039481	1.088466	1.010711	1.368693	1.068493	1.451391	1.03226	0.9862189	0.7066113	1.014694	0.9880941	0.7550195	1.105786	1.366742	0.8326031	1.25393	1.140263	0.909219	1.06883	1.176511	1.188154	0.7809595	1.10054	0.7823512	1.2596	1.474603	0.808785	0.823071
RCBTB1	1.60527	1.773944	1.452717	0.9738566	2.499957	0.4248013	1.990102	1.345688	1.39356	1.507017	2.601919	2.026867	1.544352	1.939128	2.018872	2.050498	1.862391	1.312997	1.075539	2.82843	1.503874	1.500196	1.653589	1.12853	2.887967	1.019421	2.771585	1.352011	0.8635038	1.121704	1.38194	1.166777	0.8323766	1.137521	2.06088	1.515743	1.774901	2.357065	0.8744126	1.978668	1.571597	2.7595	0.6708022	2.413223	0.6638156	1.820594	2.803741	0.8648618	1.062099
ANAPC11	9.877505	10.17484	7.506248	9.532703	5.472255	17.24669	10.02978	10.3663	7.465183	13.66028	14.50757	8.50378	11.60684	5.859884	6.035334	9.930987	7.342816	9.190357	8.997011	10.36249	10.51036	11.80029	8.298615	7.742623	10.69287	11.2536	11.41506	8.882884	10.9872	21.08915	7.821404	12.16128	11.51104	12.8687	8.948891	8.011424	12.31986	10.90659	13.77709	10.54408	8.703364	9.766928	9.696224	7.615867	11.61759	8.694248	7.122279	10.98632	13.53012
PSMD4	22.41597	25.62479	24.93371	26.24016	18.65315	29.32993	25.5497	23.75273	21.12616	32.23333	46.86357	27.32353	29.69019	22.36487	22.13695	27.17055	20.04575	22.00894	23.31095	31.48436	27.41528	26.94017	26.92516	19.98954	35.84877	21.09128	32.08837	24.31418	28.11026	50.94914	22.30398	30.97005	26.63926	28.45512	29.03375	19.87138	22.91536	31.61299	26.27373	26.86532	29.69149	26.99611	20.49235	22.23778	27.24512	20.00714	28.58751	26.80332	25.29338
EIF3H	10.14484	10.19529	11.40437	11.26457	9.361512	8.873734	12.484	10.67052	9.79449	13.73381	17.45975	13.65058	12.09186	9.128166	10.84185	12.43148	10.1345	11.15703	10.75706	14.19309	17.03143	9.825372	11.52025	10.13205	11.67127	10.56963	15.80304	9.901405	10.47382	12.27917	8.656761	10.75348	10.33409	12.97926	10.90988	11.06167	12.46971	10.61523	15.05961	10.55015	9.32581	16.97592	9.148498	10.27136	7.169548	9.692029	9.46113	10.47292	12.22846
OTUD3	0.2188633	0.2130458	0.141985	0.1582555	0.1849579	0.02371865	0.1767684	0.2219826	0.2063986	0.2795287	0.2820484	0.3876277	0.18668	0.06496238	0.2524265	0.2072001	0.2522693	0.3644185	0.1418104	0.338827	0.3728987	0.1601621	0.1717723	0.125486	0.1861021	0.1387827	0.327375	0.1490671	0.1250944	0.0720674	0.1802131	0.1567756	0.1372365	0.1893984	0.1599734	0.1897787	0.1201224	0.1981233	0.1199976	0.2615406	0.1713207	0.4706755	0.1372567	0.1088685	0.04841004	0.09542866	0.1729015	0.1948895	0.1393684
USP27X	1.139516	0.5361887	0.676057	0.302074	2.363535	0.2802647	0.38922	0.6517009	0.6160639	0.7962521	0.7498677	0.7877315	1.061566	0.6850916	0.9787072	0.8347176	1.228444	0.3973843	1.952446	0.6643994	0.4306643	0.6067047	0.6659951	0.3908903	1.233426	0.3516914	1.604859	0.3556692	0.2482818	0.7628595	1.036035	0.481899	0.9358798	0.3715911	0.5767221	0.9214189	0.6106347	0.6795289	0.7389333	0.472055	0.3348222	0.8422621	0.7860828	0.8129421	0.2815428	0.3110109	0.5979004	0.7791332	0.3820718
TRIM54	0.01530957	0.006863056	0.009147805	0	0.005087928	0.01659129	0.02137163	0.02683812	0.01203138	0.03491632	0.04603525	0.00654493	0.1044667	0.006361801	0.006717463	0.009140187	0	0.006970254	0.007085494	0.00572095	0.04532397	0.04056405	0.03504533	0	0.05257234	0.0532983	0.04145691	0.01403675	0.005469001	0.09242094	0.03042822	0.01037373	0	0.01117342	0	0.05650884	0.009803046	0.01399206	0.01728151	0.01656	0	0	0	0.05923084	0.007407533	0.03047407	0.01144077	0.006361878	0.01033971
TRIM40	0.08473298	0	0	0	0.0788476	0	0.01182843	0.3416405	0.01331788	0.007729972	0.007279675	0.007244768	0.05781859	0	0	0.02023506	0.1159785	0	0.007843134	0	0.4228647	0.08980298	0.007758533	0.1307975	0.08405773	0	0.175911	0	0	0.120904	0.01684093	0	0	0	0.01140885	0.604662	0.01085127	0	0.1817293	0	0	0	0.05834867	0.01092738	0	0	0	0	0
OTUD6B	0.8352473	0.896722	0.9155074	0.7125488	1.562952	0.3228647	1.10285	1.254373	1.007593	1.004642	1.284344	0.914289	0.8984742	1.096514	1.055106	1.010031	0.8929823	0.6685134	0.8666929	0.8985847	1.336499	0.8880436	0.76479	0.8814486	1.335651	0.5371107	1.118881	1.004816	0.6727655	0.4905005	0.5604086	0.533518	0.7154428	0.5862944	0.9527005	0.9163801	1.076467	1.043755	1.153016	0.656021	0.732325	1.055506	0.6319504	0.830165	0.272855	0.7695168	1.216548	0.6013214	0.6611177
FBXO45	1.271027	1.069732	1.262957	1.224092	1.456663	0.8479491	1.08485	1.349922	1.08512	1.098158	1.894995	1.462108	1.153583	1.33881	1.015969	1.376048	1.152844	1.083217	0.8946646	1.299203	1.449448	0.8192544	0.972543	1.573982	1.518373	1.124718	1.441284	1.110172	0.8650905	0.6645096	1.104774	0.8828363	1.200229	1.054251	1.063052	1.219693	1.559721	1.126052	1.426749	0.8093305	1.043327	1.301007	1.310441	0.9679656	0.7160565	0.8268929	1.116517	1.085773	0.7269081
FBXO9	2.451654	2.839382	2.119949	1.87278	3.779311	1.129045	3.521913	2.48056	2.27496	3.194102	3.455566	2.678961	2.062408	3.280311	4.982906	2.415255	2.981566	3.093758	2.7395	3.687823	2.566976	2.043979	2.361121	1.973583	2.936813	2.492417	2.453896	3.668758	3.053259	1.78353	3.528354	3.076621	3.06407	2.75582	2.460064	1.870646	3.820071	3.230733	2.267193	3.212552	3.089471	3.439189	1.809162	3.57949	1.276516	2.54837	3.927609	2.12372	2.460928
NOD1	0.2854135	0.3143038	0.2298594	0.1860151	0.2989941	0.141206	0.2814976	0.3997266	0.2486792	0.3877329	0.727627	0.3899204	0.259321	0.2552519	0.5009297	0.2370766	0.4268659	0.2796646	0.3072611	0.5866003	0.2676602	0.2959153	0.4658624	0.2554067	0.5634371	0.2187067	0.5068482	0.2958174	0.2327292	0.2009016	0.2497211	0.1723743	0.1564507	0.2535876	0.4678364	0.2570094	0.2463238	0.3364605	0.3466895	0.2214767	0.3130292	0.8502118	0.2056202	0.4200873	0.1621142	0.3087622	0.5842241	0.20111	0.2430469
RNF187	19.44459	18.65188	17.35666	19.61025	15.78827	23.35493	17.09198	17.93544	14.31928	24.52525	58.46632	17.3027	22.06248	16.73292	15.01191	21.48741	18.85649	14.41561	20.4428	17.62744	23.39347	15.30189	25.40613	17.20664	19.70396	17.83718	20.96981	18.86141	18.88504	23.76013	17.99202	14.79037	19.69298	16.50872	21.99248	17.2277	16.66979	15.83066	18.27762	12.78175	17.98578	19.7744	18.21762	15.53248	26.53261	18.09392	20.5569	16.34236	17.12998
RNF20	3.443668	3.717922	4.05339	3.471322	3.220656	2.036953	4.561846	1.710704	3.616649	4.062658	6.385694	5.052457	2.552825	4.356671	4.956228	4.488654	2.247013	3.804725	2.553386	5.009266	2.962415	2.078048	3.611296	2.861994	4.344233	3.495393	4.630021	3.727676	4.398997	2.275781	2.983223	3.23747	3.030801	3.644945	4.836994	2.218299	2.695708	3.995935	3.02227	3.42265	4.279995	4.422681	1.955451	4.458481	3.354246	4.145122	5.264768	3.128	3.394285
IKBKG	1.21707	0.478403	0.7952914	0.7143014	0.9882777	0.3963385	1.468829	1.303257	0.5936665	0.6399273	3.461371	0.7176611	0.5880879	0.941734	0.9312471	1.163308	1.17047	1.037262	1.082159	1.424891	1.044681	1.133157	1.059507	0.8699497	1.550961	0.8140187	1.331273	1.605114	0.7624553	0.5856715	1.388222	1.056245	0.8342623	0.6388451	1.299674	0.7327344	0.9904604	1.789958	0.7512097	1.171642	0.9214429	0.8377415	0.9444064	1.453586	0.928282	0.7399093	1.469554	0.6876236	0.7450453
DTL	0.06886192	0.2276647	0.1465845	0.09383998	0.08295931	0.00466419	0.1351812	0.03017923	0.2367608	0.06282096	0.1479036	0.103036	0.08443295	0.1073069	0.07931416	0.1618795	0.03720591	0.02743297	0.1115461	0.1640456	0.05824733	0.117836	0.08275716	0.07972368	0.6043086	0.1535796	0.1553931	0.1420579	0.04919876	0.1511659	0.1154799	0.0379118	0.03215482	0.02198774	0.3882606	0.07413433	0.1598399	0.2648549	0.1020228	0.2110446	0.6959784	0.1428696	0.0481605	0.09435647	0.170759	0.3426783	1.22218	0.09657734	0.02616057
UHRF1	0.02467385	0.08480042	0.06388706	0.05443839	0.06013347	0.04010931	0.04018448	0.003604498	0.1745147	0.03001242	0.05652819	0.05625714	0.08067491	0.02734152	0.04691387	0.07856475	0.04147488	0.04493477	0.07232299	0.1137162	0.04174109	0.0690075	0.03012331	0.02539175	0.357744	0.08231972	0.1076456	0.07540833	0.02644254	0.03610941	0.03269333	0.04179736	0.01920227	0.03301427	0.3377573	0.02361156	0.0105328	0.140314	0.02320996	0.1067565	0.3242566	0.1619079	0.0283181	0.07955007	0.05571271	0.1145991	0.6699377	0.07860783	0.002777354
SKP2	1.494337	2.595512	2.260254	1.95801	1.422063	1.780789	3.629406	1.068146	1.889376	1.514158	2.397117	2.065025	1.490951	2.3647	2.443672	1.794188	0.9374815	3.770811	2.312142	3.618336	0.5270534	1.660698	2.862789	1.378927	2.444765	2.644364	1.254274	3.498557	3.640208	1.234679	1.841204	2.61173	2.37913	2.94587	3.541497	1.026706	3.566142	3.017054	0.3174448	2.73971	4.539533	1.494165	1.680239	2.005358	1.072546	2.268387	2.703182	2.176833	1.426341
TRIM3	0.4540577	0.5936799	0.484212	0.5180858	0.4422206	0.3724707	0.5348099	0.8263781	0.3865679	0.6558564	1.007746	0.5850328	0.562108	0.5739046	0.6170575	0.5666398	0.5224537	0.7206723	0.4582319	0.8742941	0.6614501	0.5068471	0.5803255	0.3926355	0.7435134	0.4363511	0.8026207	0.7111927	0.5609483	0.4568432	0.4700275	0.4785953	0.5742224	0.4096301	0.4967338	0.4319226	0.6016762	0.5994191	0.5125424	0.5434413	0.6131443	0.8933604	0.4559805	0.6994241	0.4821101	0.6402006	0.6456414	0.4638463	0.4791556
ANKRD13B	0.1065617	0.05732406	0.1846516	0.1286185	0.1345745	0.05196737	0.1190052	0.04670143	0.2596064	0.2041483	0.1510583	0.1002226	0.218141	0.06642162	0.1636483	0.1017919	0.05757499	0.1261421	0.06411382	0.2867073	0.1352039	0.05646891	0.08781542	0.1041791	0.1179101	0.1112943	0.2500847	0.06839162	0.08755359	0.09941795	0.1270767	0.07581626	0.06468618	0.1127697	0.1793496	0.1573311	0.09552724	0.1623187	0.1022442	0.08452789	0.1174915	0.2509072	0.04127643	0.1442959	0.09280775	0.1767613	0.1433395	0.0575661	0.03958306
RFWD3	0.798532	0.8978597	0.8780167	0.7900142	1.196391	0.4185059	1.199241	0.7458216	1.141926	1.280812	1.743226	1.631335	0.8820934	1.041714	1.306731	1.166458	0.8628893	1.069825	0.8451696	1.677883	1.013166	0.7775204	1.024839	1.074358	1.398532	1.062433	1.45043	0.9181795	0.8323912	0.477748	0.9561661	0.8759343	0.8435456	0.9577898	1.128059	0.8563161	0.842416	1.218347	0.8311967	0.8141938	1.222462	1.836746	0.7183418	1.185967	0.7189008	1.03795	1.604348	0.8921311	0.9879968
TRIM56	2.823442	1.923604	1.329514	1.596983	1.74954	0.997366	2.397635	1.292998	1.314058	2.720866	3.46855	3.565254	1.752492	1.309398	3.260412	1.741061	1.982158	3.08825	1.212954	3.075361	2.192813	1.588846	2.00961	1.586285	3.033161	1.78987	2.447693	1.770945	2.087575	1.689805	1.27213	2.072267	1.570403	2.00674	2.6262	1.806433	1.302278	2.729879	1.128636	2.21219	1.968938	3.043645	1.392027	2.561771	1.055515	2.806923	2.613728	1.764246	2.030941
CHFR	0.5966737	0.4673979	0.288616	0.3520802	0.5370014	0.1727017	0.4880348	0.4558594	0.372798	0.6153296	0.5678099	0.4742508	0.5089345	0.376793	0.5398727	0.4248194	0.618509	0.4297033	0.3670556	0.64536	0.555902	0.5051586	0.5033579	0.3991858	0.7748959	0.4289958	0.7370618	0.5142204	0.3327408	0.3064382	0.4468632	0.323946	0.3657177	0.307445	0.530603	0.4326717	0.4050025	0.6337665	0.4002123	0.4258178	0.3846776	0.9841959	0.3732375	0.5862747	0.3478751	0.5540929	0.7053024	0.3459967	0.3587597
MARCH3	0.3554221	0.1135459	0.2514295	0.1240682	0.1249082	0.04870066	0.07984134	0.2220117	0.1637374	0.2534308	0.3018444	0.1641704	0.2125592	0.1629722	0.1326475	0.1390247	0.2207282	0.07067964	0.1399149	0.2503653	0.7187624	0.1912309	0.2356637	0.2144129	0.2026377	0.0995574	0.8075733	0.1123699	0.0612942	0.1569415	0.2314107	0.05259575	0.0724896	0.110319	0.1320157	0.5327987	0.1517229	0.1120121	0.2905256	0.08543372	0.1501444	0.372151	0.2180245	0.1475186	0.06720702	0.09216164	0.1312762	0.06451059	0.08829185
USP22	13.75197	6.277652	2.194941	4.612593	5.750805	3.381444	5.529247	2.873843	4.554943	9.058322	9.868313	8.99992	3.793291	4.259113	10.8217	4.282323	7.77549	8.0708	3.276516	8.010872	4.37686	3.941513	3.298086	4.778128	6.343911	5.247393	7.487085	5.106145	5.422158	4.557248	4.771594	6.399619	5.865632	4.339001	6.444089	4.718444	6.825644	7.028893	5.104266	6.638084	5.006912	8.840994	3.466929	9.101904	5.683997	11.33299	6.270578	4.411555	9.757904
TRIM46	0.0420076	0.02510852	0.01115576	0.01817298	0.04033078	0.01011655	0.02280489	0.01636456	0.007336145	0.03832245	0.04411004	0.03990776	0.04379283	0.007758225	0.02047989	0.01950632	0.01008737	0.02975082	0.00864077	0.03837188	0.03158437	0.04534559	0.02136891	0.009606628	0.06767382	0	0.05055676	0.03423568	0.01000418	0.0153692	0.02319203	0.02530156	0.004358954	0.02725202	0.03142278	0.01148544	0.005977414	0.02275112	0.04214966	0.02019495	0.01559468	0.1657507	0.008035331	0.03611605	0.009033497	0.01858158	0.06278416	0.03103328	0.006304648
UBE2O	1.99744	1.673606	1.656465	1.603776	2.114235	1.140789	2.076436	1.84821	1.323099	1.625378	2.53337	1.942627	1.625646	1.725255	1.853264	1.360371	1.674456	2.01231	1.658251	1.922837	1.786331	1.345474	1.978614	1.500455	2.162885	1.698624	2.056733	1.840368	1.462116	1.166167	1.500922	1.415485	1.328063	1.300326	2.302096	1.592795	1.084327	1.619387	1.405971	1.223506	1.594691	2.119942	1.744668	1.838157	1.638713	1.665865	2.169391	1.616597	1.050957
FBXO27	1.0381	2.577922	2.177701	1.663264	0.7594931	0.9145763	2.622027	0.5367813	1.432079	1.866811	1.129267	1.538911	1.223068	2.414466	1.17314	0.9318861	0.8446866	1.421302	1.036938	3.298732	0.4422007	1.589639	1.641205	0.8300493	1.641341	2.85351	1.240381	1.506436	1.520703	1.434522	1.239437	1.644674	1.095018	1.373562	2.021202	0.6064578	1.195536	1.742813	0.4383758	2.391187	1.836511	1.51056	1.176424	1.4736	3.15825	3.984067	1.785939	1.154489	2.032708
BIRC3	4.452205	1.652702	2.488768	1.051915	12.03158	0.4483355	2.05272	13.35753	2.224945	1.681649	2.212327	2.933218	4.7409	4.273211	2.575878	5.400161	7.341228	1.235183	2.102226	4.78083	6.801048	4.193154	6.086613	4.683111	9.782253	0.7617623	9.602255	1.026965	0.7278674	2.227146	1.728386	0.8428745	1.324635	0.6798608	2.201578	6.168025	1.124479	2.951053	3.761311	1.526134	1.523263	9.754997	2.846394	2.297397	0.1388927	1.393008	4.515367	0.5847376	0.6690474
SMURF2	1.291779	0.7712059	0.8154543	0.6461491	1.16569	0.362334	0.7679848	1.025697	0.6544894	0.6710273	0.8904576	1.107085	0.9307196	0.7073014	0.882876	0.7458188	1.182401	0.6946863	1.012836	1.201684	1.244347	0.8160749	0.9267674	0.9508865	1.289603	0.5475958	1.964378	0.5907979	0.4799176	0.3269416	0.8608505	0.5519581	0.3945583	0.6189092	0.712095	1.089486	0.5838734	0.738924	0.5764047	0.5654905	0.6804018	1.644862	0.8084373	0.8505949	0.2941304	0.7582866	1.183394	0.4824864	0.3961888
TAF5	0.7769092	0.5630478	0.762095	0.7965569	0.8090117	0.3087157	0.5829393	0.6072001	0.6461678	0.7737234	0.9233292	0.8635462	0.4362557	0.5595893	0.6079181	0.7112117	0.4384179	0.8960829	0.4614417	0.7451519	0.6900117	0.6175466	0.8951443	0.7662006	1.072088	0.8395869	0.6369835	0.6173423	0.5781945	0.4263684	0.7720648	0.6229444	0.5502086	0.9450228	0.9588948	0.5575954	0.4062685	0.6548239	0.4896464	0.4948813	0.7181552	0.804687	0.3900996	0.6178518	0.407233	0.6185825	0.9724725	0.8071097	0.559686
SLX4	0.2782952	0.2450952	0.1633444	0.1265733	0.2373577	0.1467936	0.2664426	0.1295202	0.2187048	0.2291674	0.4379829	0.2737428	0.1680515	0.270177	0.2593468	0.2396663	0.1312897	0.3789916	0.166413	0.4362252	0.2145663	0.1718349	0.3517864	0.1241878	0.4735978	0.2186341	0.3378964	0.3025769	0.2604138	0.1621897	0.2080318	0.2035912	0.2345981	0.1923244	0.411186	0.1474657	0.1513898	0.2791051	0.1723605	0.2699461	0.2879961	0.3916577	0.1102349	0.3207837	0.3336537	0.3431569	0.6533531	0.2353843	0.22122
JOSD2	4.136537	4.297578	3.022788	4.701101	4.077722	7.799548	5.15995	3.95646	4.821279	10.73452	11.70602	4.2776	6.305591	4.66894	4.68469	5.381421	4.057156	5.331811	4.11348	5.180384	6.631395	6.158894	5.246336	3.969263	9.832362	5.923311	11.71854	4.04889	5.810896	19.52622	5.596722	5.056597	6.825647	6.955892	5.757791	4.183877	5.369013	4.776783	9.212485	4.071296	3.660601	4.229055	4.282365	5.983384	7.343204	5.748877	5.20076	4.111504	5.60631
GGA2	4.035693	3.235714	3.053435	2.690224	3.317994	1.729924	3.475303	1.894844	2.359467	4.25384	5.78601	4.558261	2.727494	3.569784	4.538566	3.741487	3.401724	3.585856	2.667234	4.430093	3.072257	2.299773	3.812945	2.793432	3.752453	2.413961	4.944411	4.133821	3.358978	2.815747	2.104889	2.896561	2.33336	2.956637	3.679095	2.369876	3.512456	3.456593	3.635702	3.156743	3.830403	6.092126	2.159517	4.481865	3.885439	3.602123	3.751569	2.050888	3.150943
DZIP3	0.5432087	0.4897458	0.9374716	0.46317	0.5083024	0.5163336	0.6947557	0.4628305	0.7345426	0.6284416	0.7508715	0.7342975	0.4736851	0.6254785	0.9746912	0.6576766	0.4897034	0.7792528	0.443821	0.90948	0.7623721	0.4529574	0.6835588	0.4278484	0.7317834	0.5546555	0.9559866	0.4563113	0.5008419	0.4363447	0.5277585	0.4647228	0.4931283	0.5736365	0.6129065	0.5077907	0.4430437	0.5584034	0.4830049	0.496759	0.5312955	1.087036	0.3160731	0.8453392	0.1996931	0.4671408	1.079476	0.5296455	0.4242575
FBXL6	2.10011	3.231838	2.004033	2.367608	1.529225	2.907757	2.515995	3.23647	1.941092	3.934695	4.86345	2.068981	3.079958	1.828738	1.435853	2.601202	2.795499	2.380394	4.003902	2.647164	3.409613	3.17809	3.340776	1.845096	5.482311	2.842663	3.321606	2.67847	2.073735	2.75922	2.98412	2.315078	2.704807	2.937349	4.498977	2.663593	1.814403	2.352911	1.83988	2.495414	2.777359	2.913438	2.546993	2.829625	3.008982	2.703689	3.794675	2.308093	1.748609
UBR5	1.893452	1.538145	1.570984	1.108028	1.882952	0.4888983	2.534847	1.498067	1.169063	1.724397	2.265744	2.521704	1.310225	1.835672	2.571152	1.911413	2.226022	2.264484	1.664329	2.610275	1.669975	1.17103	1.698196	1.199743	2.04827	1.472039	2.195118	1.802746	1.502967	0.7968716	1.513672	1.629222	1.117445	1.486932	2.218507	1.840889	1.474366	2.016706	1.034902	1.752518	2.226879	2.638848	1.564415	2.243743	0.8903283	1.746618	2.400974	1.107329	1.353051
ATG10	0.6329098	0.5570045	0.5336248	0.7619483	0.5316544	0.5428264	0.7588517	0.5547546	0.5767248	0.711993	0.6471656	0.3917493	0.6358877	0.5453659	0.7871156	0.6119983	0.7608422	0.4525638	0.6577221	0.7458002	0.7389816	0.6481463	0.853282	0.5634158	0.7763138	0.9327252	0.9953717	0.4770487	0.5686998	0.8054911	0.621246	0.6630201	0.4714054	0.5044261	0.7476177	0.6401639	0.755833	0.6671612	0.5040468	0.6468035	0.5448723	0.6025074	0.5314224	0.6659927	0.4997427	0.7419811	0.7515299	0.5582807	0.537593
RNF181	27.83468	33.47648	29.57461	39.14985	21.69396	49.05336	26.70308	26.84485	25.47259	51.08633	48.42326	34.51963	41.59599	20.40899	23.26971	36.59063	26.44865	27.28793	33.197	36.20073	41.7047	37.93973	39.19074	28.50177	44.42673	33.28206	43.94064	28.65297	34.1604	76.33089	26.23067	40.17744	32.9265	36.31325	30.30925	29.78714	33.66964	34.94402	42.81331	31.25242	34.62685	42.69508	23.37714	30.32735	35.54494	26.14362	41.5885	34.04422	33.34603
CUL7	2.57142	2.339165	1.168084	1.124136	1.6142	0.8637138	2.222517	1.159895	1.264484	3.172372	3.404215	2.449311	1.712313	1.334111	2.589756	2.477868	1.90119	2.519477	2.25143	3.644115	2.146434	1.238462	2.103223	0.9439793	2.340933	2.224929	2.928468	2.723	2.038608	1.60926	1.643816	2.26969	1.323596	1.3115	2.100653	1.255025	1.112134	2.705168	1.536188	2.198589	2.185533	3.746755	0.8898937	2.710144	2.200964	2.723866	2.9976	1.918393	1.919483
CORO7	0.4499617	0.4293106	0.4227029	0.3672491	0.4878	0.1773209	0.4803354	0.579997	0.3668498	1.058051	1.015021	0.4711307	0.8496876	0.4139533	0.4265379	0.3763807	0.4732255	0.4447804	0.3385437	0.7085415	0.862972	0.6417974	0.6830032	0.378862	0.6169572	0.3392652	1.114202	0.6397873	0.2870949	1.265069	0.3108571	0.3358715	0.3101059	0.3775685	0.3272236	0.3631556	0.3636169	0.4280991	0.7713849	0.3262105	0.3633822	1.779556	0.2506154	0.5616634	0.4493987	0.3544321	0.7732051	0.3199678	0.2941427
DCAF4	0.6179404	0.7545648	0.4892904	0.7645916	0.7105851	0.3779757	0.7303192	0.7177477	0.5183951	0.5741066	1.231148	0.5218634	0.6176143	0.7278101	0.4923716	0.6812674	1.147043	0.5799411	0.680766	0.8159934	0.958798	0.7366119	0.6213541	0.6515251	1.134036	0.7060951	0.9205005	0.5144278	0.4523249	0.5409375	0.565111	0.5599992	0.3505026	0.5284644	0.6890997	0.71831	0.5389023	0.4434939	0.6889754	0.4374064	0.5218521	0.7931227	0.9626524	0.660019	0.6383353	0.679155	0.5977695	0.4064443	0.4839119
SOCS3	126.0415	3.989559	12.75324	6.942178	72.31094	3.916575	6.444031	201.3511	44.32953	21.808	13.99536	12.41963	154.8155	18.83175	24.76062	12.6918	58.63216	12.27542	82.7856	28.71041	117.7608	83.61766	32.78681	70.57647	11.8818	24.59765	181.4572	6.996053	4.511674	48.48431	35.91475	11.01194	18.8196	9.974395	4.855654	99.00441	31.75361	6.898335	104.7046	2.527999	7.208693	17.51058	22.12894	11.83643	9.323575	16.68791	12.96005	13.12707	26.36812
TRIM62	0.4410298	0.3902116	0.4056898	0.3479492	0.3548544	0.3207315	0.4576964	0.1729388	0.3146705	0.6140981	0.6381515	0.5110502	0.4157753	0.5063965	0.4837826	0.3845647	0.3929649	0.3434657	0.2739439	0.7199421	0.4761272	0.3741401	0.6535617	0.3702557	0.7350963	0.3787966	0.6285623	0.4575689	0.35241	0.2229293	0.4728808	0.4443291	0.2059373	0.3684656	0.6328907	0.2046745	0.4087381	0.4066115	0.2751202	0.4142817	0.4304261	0.9318152	0.2147886	0.606182	0.3425506	0.4081374	0.862978	0.4002992	0.3213762
TRAF2	2.414407	2.175043	1.956911	1.659706	2.595307	1.890419	1.741656	2.015006	2.065371	2.497686	2.769031	1.526035	3.015161	2.697848	0.8008727	1.634574	1.964028	1.698839	1.780391	3.172901	2.863048	2.423175	2.840112	1.634641	4.046305	2.025954	3.790367	1.895924	1.200887	2.821232	1.595741	1.0724	1.602092	1.644077	2.092068	1.748241	1.442437	3.255392	2.43851	2.236735	1.972315	3.42904	1.993733	1.70582	2.951268	1.839592	2.866121	1.569763	1.05718
STC1	1.167786	0.3246164	2.157321	0.9331816	1.325294	0.4642201	0.2171211	2.851723	1.045974	1.083949	0.1489587	0.6801805	1.600665	0.6908158	0.3759059	0.3440314	0.4849233	0.06965214	1.071496	1.063327	7.311293	0.8962676	2.72689	2.051918	0.5486919	0.3506268	4.704259	0.1122128	0.2732523	0.8451801	1.064217	0.07947442	0.271456	0.1898109	0.6385573	4.241373	0.2873481	0.2672105	0.6850044	0.2978645	0.8280472	0.8149107	1.123715	0.2301756	0.251674	0.6158077	1.017492	0.1864801	0.2893026
BAG6	28.07496	25.71419	16.33019	18.15731	26.04442	16.69813	24.54346	21.37755	16.67121	34.58319	37.7993	31.80602	23.16154	24.1772	21.41682	22.13766	20.79344	24.48677	21.08909	24.92213	28.44902	21.47716	21.66426	19.44436	23.72575	18.27931	26.58589	25.4632	24.94335	23.13539	21.97226	23.14358	23.27188	19.24829	26.51359	19.43965	17.94128	21.17484	25.50224	21.63029	25.99447	27.26888	19.16898	26.1963	31.80283	24.00538	23.08844	21.30308	24.19255
CUL4B	3.352271	3.377869	4.220082	2.858805	4.334318	1.862118	4.375099	3.872033	3.764867	4.172756	4.666493	5.032627	3.631912	4.241572	5.202265	4.561511	3.938949	4.389672	3.687899	4.302333	4.879473	2.931477	3.984275	3.815226	4.036962	3.527865	4.614876	3.49846	3.510873	2.705095	3.319406	3.370534	2.793427	3.784099	4.651415	4.630498	4.235256	3.982366	3.29152	3.398223	3.476724	4.859904	3.105715	4.125255	1.467659	3.042882	4.83262	2.776062	3.137955
UBXN11	0.7646323	1.238017	0.642326	0.707499	1.064294	0.5166859	0.7377619	1.304941	1.014468	2.055734	1.924388	1.199859	1.438666	0.6242625	1.128865	1.004309	1.198883	0.9870437	0.857646	1.650518	2.202821	1.67241	1.424974	0.5137861	1.736745	0.7202975	2.038075	1.278407	0.523801	1.68346	0.6302405	0.5729721	0.785493	0.9519739	0.4966002	0.6530071	0.6681743	1.068798	0.8225031	1.118997	0.5650447	3.263951	0.5497694	1.641549	0.7486395	0.6684946	1.630188	0.7962247	0.4374332
TRAF7	7.310267	5.818887	4.058255	3.464688	5.165948	2.819535	7.645435	5.341694	4.711521	7.924506	12.36254	8.043665	4.723722	7.387716	8.565916	7.133316	5.266289	6.776714	3.730136	8.587965	6.051877	4.61647	6.387196	4.350804	10.38725	5.718401	8.044993	7.450105	6.468801	4.919791	6.955548	6.064826	5.81902	4.719531	7.640772	4.333791	5.595375	7.179412	4.687229	6.274214	6.821833	7.619215	5.249817	7.810668	9.628314	8.46869	8.231376	4.163964	6.983989
DCAF13	1.285708	1.061994	1.111816	1.201776	1.78253	0.7278306	1.380618	1.733756	1.16585	1.267339	2.094574	1.225153	1.844095	1.064713	0.9768954	1.640931	1.421639	0.9026581	1.202863	1.301252	2.210068	1.480863	1.082482	1.396491	1.86045	0.7646878	1.797881	0.9067813	0.9021479	1.113304	1.190835	1.002105	1.11909	0.8544202	1.269707	1.550755	1.475694	1.419604	1.222841	1.084712	1.235685	1.672605	1.203712	1.302143	0.7522942	0.9888982	1.412845	1.110603	0.9599849
CCNF	0.338713	0.192431	0.1042	0.1880242	0.156033	0.05451535	0.2036453	0.03821316	0.3109891	0.3671277	0.2621871	0.2523278	0.1287206	0.211822	0.2678084	0.158172	0.07730934	0.1862756	0.1210632	0.2481309	0.1134664	0.1007039	0.1719593	0.1035351	0.3198912	0.3414969	0.1695162	0.2213842	0.1796995	0.2282164	0.199961	0.1840634	0.07829743	0.1933575	0.3476887	0.05226429	0.1202532	0.1491629	0.143851	0.2128136	0.2621909	0.2511275	0.07794042	0.2292187	0.1135845	0.2581158	0.47867	0.2536321	0.1630754
SHARPIN	8.887351	11.09677	7.390933	9.412948	6.291224	12.17725	9.068689	8.669503	7.420481	15.52878	17.15842	10.08188	11.52961	8.277062	7.49888	9.649686	7.087019	8.909472	10.28827	10.07968	12.10891	10.4545	10.6437	8.105378	12.17733	9.481879	11.57672	10.73451	9.945375	15.20376	9.20969	9.17989	10.45822	9.582382	10.05214	8.006888	7.934937	9.486701	10.56415	7.560113	9.362771	11.47992	7.682709	9.167123	14.19158	9.332021	10.11277	9.882046	8.60039
PPARG	4.769139	1.308079	1.540444	1.160542	6.60747	0.9747442	1.660738	1.796761	1.37671	2.218317	4.533105	2.53513	2.444279	2.007864	1.86772	2.048053	1.906194	1.657067	1.611857	2.966348	2.861847	3.103641	1.465189	3.035148	2.063087	0.9876323	2.954828	2.215087	0.8742507	2.427897	4.573107	1.580345	2.593204	1.717438	1.696881	2.028837	2.276943	1.602657	2.024688	1.165225	2.044195	2.967185	1.50792	2.090598	1.275223	1.908332	2.118053	1.282093	1.084249
RNF125	4.863569	3.48318	5.173073	3.896125	3.150569	1.846171	4.613234	3.550591	2.324971	3.398862	4.98285	3.366198	2.645434	2.226372	3.323699	5.688941	4.913607	6.154511	12.86762	2.842788	2.890168	3.293396	3.176253	2.261652	1.108952	3.800055	5.311471	2.718454	3.453897	1.52012	2.11939	4.328705	3.260805	5.198633	2.69208	6.173272	4.48818	3.070313	1.941324	2.309223	3.026187	3.009226	5.465303	3.400227	1.758636	2.549688	2.410058	3.153165	1.782892
TRIM36	0.07268352	0.05275336	0.07445143	0.01886624	0.05751281	0.05251238	0.02415802	0.03943838	0.08432007	0.05367734	0.008920668	0.06510454	0.06494778	0.04027094	0.06682079	0.0309956	0.0448808	0.09139664	0.11213	0.09570916	0.07611792	0.02445477	0.04119904	0.09260739	0.06338838	0.009037083	0.1343377	0.08250755	0.05934756	0.01519572	0.02751631	0.02110722	0.02585852	0.04799473	0.02796129	0.05677898	0.0531895	0.02952379	0.05079007	0.05241337	0.04394318	0.09084639	0.02085466	0.05802613	0.003349324	0.02755777	0.08018084	0.01725918	0.04441358
BIRC7	0.01354534	0.02428871	0	0.02109554	0.1170419	0	0	0	0.01064493	0.5066398	0.02327445	0.2547913	0.01155354	0	0	0.0323476	0	0.01233405	0.1003037	0.1316038	0.2635207	0.1196319	0.01240273	0	0.04134584	0.02357819	0.3178894	0.0248384	0.00967754	0.02973478	0.05384353	0.01835659	0.0126499	0.009885834	0.05471426	0.01111043	0	0.06602485	0.2293507	0.009767787	0.009051306	0.7319816	0	0.06987368	0	0.01797489	0	0.01125751	0.009148197
TRIM25	3.08512	1.479768	0.6163721	1.174005	1.814313	1.052554	1.490958	1.841717	1.359424	3.619438	2.061517	1.929511	1.659553	0.8045492	4.158511	1.419318	1.936692	4.202287	0.7726781	2.286746	1.66454	1.617479	2.542968	0.7381929	4.112683	1.132609	1.865088	1.478336	1.04313	1.034682	1.346843	1.62162	1.532475	1.440852	2.97016	0.833099	1.926691	2.206576	1.031851	3.250126	1.268318	2.967303	0.8196255	2.893935	0.9644417	3.104198	3.306441	2.276506	5.579887
RNF144A	0.3497431	0.2608194	0.3652254	0.2596189	0.2693984	0.07438781	0.4357561	0.1146	0.3056786	0.3190617	0.6037586	0.567327	0.1143074	0.315116	0.5220464	0.3005234	0.2166331	0.3482306	0.1996855	0.4665884	0.1465339	0.1616629	0.2813328	0.1648228	0.2968207	0.3100861	0.3451946	0.3836004	0.3526285	0.226022	0.1754053	0.1483926	0.08852388	0.2457118	0.4004941	0.1474582	0.3851069	0.3604719	0.4058606	0.2239212	0.3516515	0.5803705	0.07315218	0.345655	0.2119243	0.2819389	0.5031818	0.1303944	0.2295854
BIN1	3.099321	5.138653	3.577931	4.394133	2.772421	4.837989	4.838057	2.647012	2.399679	5.06709	6.448249	3.75171	4.089075	3.301603	3.121754	2.909547	2.811272	3.300402	2.877302	4.628109	3.533324	3.527486	5.091404	2.630157	6.603621	3.694075	4.999775	3.857921	4.864972	5.93894	3.538201	2.609081	3.861145	2.99741	5.595616	2.35434	2.971954	4.638208	3.898359	3.619999	4.952124	3.969672	3.440556	3.910329	4.494385	4.364076	4.346981	3.466598	3.615163
NHLRC1	0.9973386	1.580791	1.23443	1.386837	0.8759802	1.061535	1.715451	0.686857	0.7417936	1.65722	3.718094	1.096375	1.124116	1.746561	1.281565	1.392894	0.731309	1.589265	0.9891063	1.783588	1.23528	0.9437628	1.304583	0.8064231	1.861903	1.457045	1.012763	1.175684	1.577797	0.723271	1.504378	1.170572	1.580066	0.7148923	1.870417	0.4382448	1.414081	1.443224	1.206215	1.797996	1.65421	0.9211736	1.349043	1.355097	2.378342	1.725256	0.905015	0.8732909	1.383241
PARD6G	0.445797	0.6287235	0.7003528	0.6669818	0.5826304	0.2388454	0.5419054	0.3775762	0.5668423	0.5346363	0.7186593	0.7923022	0.6066811	0.4079625	0.7164849	0.4904368	0.4690963	0.5427623	0.510008	0.7412205	0.4025016	0.4689322	0.7338279	0.3247457	0.5542388	0.4577484	0.7324447	0.5970273	0.5332224	0.4618183	0.5525271	0.3665581	0.3321257	0.4240611	0.8228038	0.4560485	0.3399782	0.6195418	0.6954582	0.6465563	0.7296672	0.610965	0.271629	0.478016	0.4410919	0.4453465	0.576448	0.2622648	0.2638683
RING1	14.90824	14.39928	13.99829	13.1225	13.04969	12.80148	13.11068	16.8518	10.45384	20.66072	21.60685	16.13987	16.43851	12.45776	14.41041	15.16087	14.52938	12.13384	15.07065	13.68173	19.51092	14.21531	18.63778	14.49166	16.62512	11.34451	16.97584	14.36236	16.05589	17.1936	13.01107	14.22609	14.7161	14.34598	15.49754	14.653	13.92041	13.82736	21.74172	11.84999	14.15369	15.61489	13.18322	14.63341	15.32766	11.73726	15.39369	11.92594	11.0433
RPS27A	49.79863	42.91467	42.72925	57.82785	48.67247	58.99313	39.35877	48.35364	44.20332	77.17613	100.2426	63.06713	64.97362	35.49949	52.62844	64.97879	48.83777	46.11477	47.17127	72.00085	71.07138	54.25653	53.34089	56.59003	67.69267	51.69609	84.87241	38.95873	51.78667	115.7062	34.69609	60.87743	49.11377	69.99074	49.84926	64.8548	58.5023	56.8661	93.4186	60.08348	46.51583	96.46766	40.39241	47.66711	38.97335	48.6993	50.75731	50.82573	63.35309
CBX4	3.423454	5.868685	8.458905	5.039938	2.885852	6.528441	7.619772	2.61435	3.464036	5.113621	13.63932	2.280117	4.022894	7.778485	4.751364	5.399191	1.593003	4.823135	3.488454	6.583137	3.020033	2.381232	8.179735	2.426829	7.988683	6.483461	5.75587	4.459028	7.453185	3.418921	2.934865	5.888914	4.89862	6.798626	6.943924	1.560699	2.794236	6.485962	2.421476	4.381171	5.84671	4.083411	3.730947	2.87068	9.327236	6.824216	6.708757	4.402163	2.639585
DCAF16	0.7907825	0.8468521	1.386029	1.005779	0.9928221	0.5665635	1.275624	0.8818183	0.7077682	1.218382	1.883409	1.367281	1.244078	0.9237451	1.47272	1.038656	0.6677878	1.204111	0.6628409	1.582584	1.776272	0.9118207	1.238975	0.7957065	1.109671	1.009436	1.756714	1.152005	0.6308928	0.4580922	0.6417788	0.6429989	0.5169542	0.72463	1.549798	0.9585331	0.6188783	1.156367	0.704193	1.001101	0.9188616	2.201108	0.5710182	1.206779	0.548422	0.938613	1.506918	0.9967805	0.5251741
FBXO31	6.080156	5.267445	2.897882	3.541895	2.469807	2.969679	3.721224	3.771662	3.020273	9.871947	10.48467	5.613005	4.27713	4.043549	5.08754	3.745004	4.935191	7.669535	5.659605	6.341336	4.099637	3.800412	5.62985	2.791219	7.61757	5.23774	4.663682	4.460868	3.864539	6.226865	3.031928	5.681967	4.424771	5.237924	8.47107	4.347543	4.746707	6.114401	2.511052	5.670512	4.924474	4.535525	5.495715	4.495525	6.939055	6.61309	6.893288	3.69243	5.094694
RNF8	0.8012622	0.7674347	0.7171963	0.8018552	0.7122418	0.4847381	0.8422697	0.738985	0.6575083	0.863074	1.40166	0.896943	0.9194859	0.6846401	0.8725816	0.8933473	1.038544	0.8731867	0.7386932	1.101478	1.039766	0.7133555	1.293501	0.7583443	1.407057	0.7925964	1.344835	0.7316959	0.5540734	1.06313	0.8122552	0.7631594	0.62508	1.021616	1.351821	0.8208742	0.7871123	0.9587637	0.9480573	0.7402393	0.9031207	1.117892	0.8198898	0.8922311	0.6103401	0.8455059	1.322605	0.7194156	0.6172188
ZMIZ2	3.690151	3.561787	2.699337	2.370657	2.324357	1.577766	3.279944	3.00452	2.163666	3.826684	5.434133	3.643179	2.904083	2.477432	2.744961	2.598981	3.003129	3.155398	3.100826	4.457894	5.125825	2.976499	4.608987	2.337847	4.734327	2.105167	5.264326	3.769271	3.252305	2.246659	2.890739	1.881189	2.51196	1.965189	4.731809	2.459282	2.569635	3.825775	2.245443	2.794085	3.253756	5.864444	2.317766	3.677004	3.138537	3.129418	4.991746	2.515798	1.923697
FBXL7	0.3661428	0.3986171	0.5729911	0.532895	0.4461696	0.07085648	0.3468333	0.4508295	0.4727189	0.4175284	0.7489636	0.7751872	0.4796075	0.373126	0.6655686	0.4267831	0.4678741	0.37706	0.3994327	0.8991155	0.7779481	0.3849712	0.6146376	0.8926475	0.3891696	0.3072888	0.9009889	0.4396101	0.345676	0.5119172	0.3595281	0.14177	0.105838	0.4199219	0.4577783	0.8366196	0.3293452	0.4275871	0.7774047	0.2828915	0.5213694	0.8547066	0.2663901	0.4103531	0.3627524	0.4916617	0.5863218	0.2390934	0.2090139
UBE2Q1	8.557708	8.110242	8.042317	8.216032	9.206369	5.9348	8.155827	8.356678	7.636364	9.8341	14.14522	9.938516	8.964762	8.912447	9.120665	8.478838	8.077062	8.658258	7.563561	10.4886	10.31382	7.993746	9.619018	8.989844	11.95104	7.111801	11.07958	8.261154	8.064943	6.647063	9.03492	9.144209	8.94646	8.743231	9.995752	6.852544	8.693259	9.746742	9.482048	8.088817	8.256592	10.45338	6.735974	8.728005	8.625729	7.57081	9.40841	7.720833	7.046869
USP14	4.509335	4.926933	6.013893	3.770102	4.723694	2.17151	4.881488	5.117182	3.827045	3.691413	6.454826	4.493086	4.593796	4.981208	4.177358	4.880109	4.610539	3.459281	4.504358	4.492636	4.848524	3.739173	5.148243	4.520522	6.110876	2.998864	5.298392	3.946506	3.443905	2.486363	4.351275	2.895076	3.112221	2.71074	5.695675	5.017643	4.091271	4.98902	2.852244	3.733409	5.053552	4.847985	3.823715	4.22479	2.520402	4.037765	6.731687	2.796089	3.191087
E4F1	1.493805	1.623755	0.9320759	1.258447	0.9445648	1.267873	1.550134	1.853935	0.9090254	2.249156	2.396389	1.4948	1.434822	1.051965	1.142678	1.4226	1.347545	1.974126	1.388828	2.072299	1.702431	1.701692	1.449499	1.135946	2.020085	1.610771	2.1538	1.58172	1.244345	1.570681	1.372825	1.276445	1.382708	1.39414	1.637542	1.290337	1.515188	1.471974	1.484763	1.632496	1.309578	1.398131	1.379703	1.406478	1.69181	1.429714	1.592969	1.238752	1.198602
HLTF	2.395358	2.676637	4.543577	2.308337	2.528264	1.160922	3.542408	2.70296	2.310278	1.816747	2.688582	3.165182	1.632704	2.816829	3.165402	3.160032	1.677533	3.057451	2.178201	3.535809	2.278654	1.92945	2.360528	1.713247	2.055717	1.910542	2.999093	3.915825	2.629798	1.0293	2.335047	2.843976	2.007403	2.237812	3.03606	2.019505	2.379413	3.766398	1.7048	2.251614	3.10504	2.765657	1.656743	2.486692	0.9278746	2.749883	4.181134	2.189272	2.018651
KCTD7	0.2437652	0.2653855	0.1783532	0.1762616	0.1769039	0.0296521	0.203131	0.03924436	0.1290156	0.2836489	0.2863584	0.2849853	0.1633659	0.1240349	0.2532071	0.1782046	0.125434	0.312565	0.09209643	0.4870596	0.2125024	0.1164337	0.257366	0.1254288	0.2410633	0.1472126	0.2357478	0.2006929	0.170605	0.1201277	0.1755042	0.1314656	0.132409	0.1670155	0.1976	0.0816106	0.1720155	0.227334	0.1263505	0.2636751	0.1761865	0.9351617	0.08992562	0.2919111	0.0770258	0.1782443	0.3364469	0.196391	0.191512
STAMBPL1	0.1639623	0.2430062	0.1919433	0.0964096	0.4425974	0.05802096	0.1611542	0.2111735	0.2945225	0.2899993	0.2501074	0.1058575	0.2882665	0.4004584	0.155631	0.1618173	0.3929225	0.1706285	0.3623855	0.4451465	0.1047241	0.1329895	0.3646044	0.1205235	0.45707	0.1135803	0.4802393	0.1779424	0.08845544	0.1762925	0.1130603	0.09296161	0.1031238	0.1269915	0.1667013	0.2525088	0.1714099	0.2365012	0.1888586	0.1809736	0.165463	0.5786394	0.1209722	0.397008	0.06799982	0.1820572	0.4676078	0.1112398	0.0949167
WSB2	9.772202	5.777967	3.135918	3.644196	9.404806	2.687321	4.574945	5.230886	5.803011	6.422763	9.293445	7.775331	7.768338	7.355879	7.907898	6.135259	7.875264	5.417458	5.71916	7.72822	6.005561	5.963003	4.776113	5.12732	9.234023	3.514565	8.630426	5.715416	4.944896	5.529013	7.912041	6.10916	6.365217	4.710112	10.01026	7.19219	10.31348	7.465032	5.349887	5.361203	5.601962	8.096053	5.255305	8.305106	5.504497	9.786726	8.415941	4.399867	6.791839
PSEN2	2.808262	2.30546	2.638298	3.108939	2.923552	1.326127	3.196015	3.697165	2.68112	2.937445	4.810796	3.042353	3.313999	3.80081	2.563364	3.235368	7.076652	2.300392	4.301031	3.274646	3.91605	2.495186	5.101434	2.425717	4.238637	1.747224	4.1382	2.729894	2.449553	2.902858	2.493743	1.994576	2.354034	2.765673	5.960287	2.580972	2.440917	3.597347	2.698938	2.598455	3.349895	4.492623	3.193909	3.177995	3.590663	3.734091	5.431921	2.258955	1.553867
RNF24	0.7477531	0.3191267	0.2374135	0.2213079	0.3998097	0.149512	0.286959	0.1838068	0.2168411	0.5235735	0.5689311	0.4907093	0.3318433	0.2201442	0.4988023	0.2158004	0.2981616	0.3718487	0.2298627	0.4846095	0.5227979	0.2241991	0.4345547	0.3265446	0.5369216	0.2449512	0.7172889	0.2276854	0.2089632	0.3634251	0.3345278	0.2056618	0.1339952	0.2799156	0.4569654	0.4662266	0.2402846	0.3580931	0.3083493	0.2308092	0.3023807	0.8051797	0.1828808	0.4056555	0.1201551	0.3808013	0.5010574	0.2109741	0.346615
DTX1	18.29306	3.273285	8.207243	9.171065	16.99296	4.170838	6.594509	13.90357	2.531818	6.269656	9.409792	4.453476	5.973034	5.318895	8.447656	8.177373	14.75908	5.902259	20.03519	4.253246	19.18152	7.824734	6.782999	29.12884	3.209236	3.198518	5.663611	7.835574	2.198361	9.666047	9.968969	9.496661	14.4489	5.276286	8.247008	12.05756	7.201617	5.309933	8.672374	2.291897	4.060646	7.409153	14.14788	18.79583	6.463887	9.087991	4.959229	10.66998	4.563384
FBXL2	0.09662368	0.04702769	0.08082869	0.0515938	0.04587367	0.029918	0.03083047	0.04355591	0.04339085	0.0856288	0.109102	0.08261436	0.06357762	0.04359294	0.08721483	0.02966744	0.03579806	0.07038647	0.05877336	0.1114152	0.1634596	0.06095545	0.05308379	0.053979	0.07162692	0.03844376	0.13207	0.04556084	0.03747521	0.04242172	0.03840848	0.02057691	0.03093811	0.03828181	0.08549342	0.124543	0.06717338	0.06728263	0.04986024	0.04777855	0.06456614	0.1150857	0.04039736	0.06764454	0.02671506	0.08425963	0.07426947	0.04359347	0.0316964
UBE2S	1.001734	0.8232811	0.5940233	1.164167	0.9785611	1.093823	0.4555346	1.150757	0.9542252	1.481554	1.75384	0.7916078	2.33674	0.8829851	0.6193462	0.9016198	0.8091173	0.4007946	0.899136	0.9074723	1.701066	0.6970575	0.9658733	0.9059243	1.528847	0.5878394	1.924852	0.7932075	0.417488	1.96578	0.9577794	0.359955	0.6874593	0.4320124	0.9400596	1.381886	0.8066486	0.7814342	1.65331	0.3885463	1.130848	1.165852	1.01904	0.7144383	0.9473459	0.9365638	1.224967	0.7253179	0.348524
FBXL19	0.585009	0.5594687	0.4252928	0.5428603	0.5152125	0.3592587	0.4525615	0.2948421	0.5018862	0.94285	1.130849	0.5627131	0.636206	0.5307618	0.6930565	0.5675551	0.4144144	0.7280157	0.5324765	0.9218005	0.9401844	0.4305646	0.772244	0.4013534	0.948644	0.640691	1.298124	0.5631908	0.5050383	0.6849139	0.5426038	0.4162208	0.5190189	0.5763943	0.9058363	0.4718503	0.3433777	0.7128859	0.4622526	0.6960696	0.6059203	0.8204458	0.3021359	0.9053311	0.4859137	0.7633777	1.009145	0.4578382	0.3325433
CDC23	2.97804	3.047934	3.452122	2.486684	2.561068	1.698088	3.236251	1.779016	2.624806	2.332259	3.67247	2.910569	2.360364	3.533557	3.650692	3.372658	2.125565	2.786822	2.497868	3.739167	2.344603	2.148665	3.284778	2.267868	4.034639	2.663692	3.535867	3.049702	2.749612	1.704753	2.868409	2.266271	2.400363	2.123314	4.13315	1.837667	2.569918	3.553636	1.825621	2.861154	3.918757	3.130203	1.821997	3.409232	2.806476	2.729855	4.27976	2.459812	2.692042
PRKCI	1.745946	1.045741	1.473957	0.8292813	1.849069	0.5966841	1.403206	2.228846	1.491653	1.239197	1.864104	1.83968	1.48921	1.276429	1.490833	1.602486	1.805766	1.210502	1.706628	1.705531	1.97318	1.308471	1.349912	1.505986	1.741431	1.147561	1.991195	1.301888	1.042951	0.7832399	1.825052	1.227229	0.8761543	1.057468	1.365624	2.344238	2.064296	1.692804	1.075371	0.9952106	1.297388	1.756126	1.621346	1.480835	0.4942464	1.283427	1.813639	0.6863901	0.9785642
TRIM71	0.004872269	0	0.001455644	0	0	0	0.005101138	0.002135307	0.001914493	0.01555696	0	0	0.004155815	0.004049284	0	0	0.001754982	0	0	0	0.002060621	0.002151584	0.002230634	0	0.003718031	0	0.002198943	0	0.001740509	0	0	0	0	0	0.006560252	0	0	0.002968648	0	0	0	0	0.002096958	0.003141701	0	0	0.01638461	0	0
FBXO32	0.1344716	0.4822533	0.3590096	0.2874043	0.2529254	0.1860378	0.5731383	0.1680222	0.3597539	0.3106027	0.4793215	0.3644946	0.1537441	0.2900947	0.4895981	0.2271834	0.2658851	0.554917	0.3919509	0.5602338	0.2662088	0.2905947	0.5684859	0.1560502	0.4388446	0.3959318	0.457108	0.3620059	0.3270603	0.2794908	0.2871691	0.4303856	0.2431483	0.6514945	0.6163709	0.3473246	0.1978585	0.3974616	0.119496	0.3610581	0.4416376	0.8834967	0.1920949	0.5645312	0.2602563	0.44042	0.7034303	0.2829646	0.2125549
UBE2M	13.21931	11.48944	11.32349	12.50743	11.11371	15.99155	10.23503	14.58493	10.30697	18.6587	22.57525	12.37958	18.47044	10.56386	9.268323	11.78318	10.97159	9.596064	11.85113	11.09739	19.04007	10.97105	12.87658	12.71206	14.70823	10.92202	15.77056	11.14557	11.21134	21.16819	11.8852	11.0088	14.11521	11.28398	12.83589	13.63906	12.87449	11.46211	17.93512	8.716067	11.53598	14.59413	11.46834	11.07223	14.55909	12.55864	12.93561	12.92647	9.138714
UIMC1	1.352779	1.288916	1.299174	1.199428	1.641033	0.6096379	1.218444	1.65924	1.19995	1.649547	2.02141	1.713968	1.279524	1.009254	1.32426	1.442028	1.588849	1.122042	1.186051	1.705063	2.503772	1.332779	1.622938	1.571325	1.785243	1.336698	2.466315	1.301713	0.9601206	0.9261703	1.251172	1.073951	1.004843	1.642246	1.238343	1.926243	1.355067	1.4227	1.869722	1.039903	1.205277	2.202405	1.341214	1.387602	0.73879	1.066432	1.44132	0.9498972	0.9166497
TRIM45	0.08234502	0.0694853	0.138926	0.09429727	0.1030259	0.02624675	0.06423721	0.09340501	0.08374593	0.2430393	0.1290059	0.1822271	0.09915729	0.07648725	0.1657774	0.08386456	0.06629999	0.1102666	0.1479584	0.2353081	0.3400661	0.1197853	0.1862794	0.08972564	0.1663346	0.07588419	0.2579605	0.09770455	0.07267461	0.1010152	0.1299678	0.06236112	0.03166529	0.05656291	0.423927	0.1033006	0.08064172	0.1534685	0.04374186	0.2025921	0.1294701	0.1682724	0.07088034	0.1374278	0.07499788	0.1092732	0.3981744	0.1127194	0.08178505
SH3RF3	0.4302298	0.254975	0.3137147	0.2271324	0.2665748	0.106684	0.2901135	0.1661808	0.1805143	0.3891614	0.6076866	0.5767162	0.2487903	0.2818049	0.3775485	0.4375288	0.3545877	0.3851164	0.2058664	0.6785048	0.3238207	0.2286303	0.2336919	0.1838528	0.4395997	0.3173283	0.6417499	0.2406881	0.2005784	0.280131	0.1739175	0.1605845	0.08171969	0.2527932	0.35346	0.3259762	0.1587543	0.3887621	0.3457137	0.1893028	0.4093068	0.6389346	0.1475043	0.4607954	0.1940536	0.4209339	0.4059729	0.1909024	0.2930292
AP1G2	0.7239737	0.9048805	0.6892116	0.3750431	0.7442376	0.2493384	0.6680517	0.7851502	0.5954707	1.306932	0.8881784	0.7790032	0.8346924	0.5710918	0.8345355	0.7454136	0.5193381	0.7234794	0.4770427	1.306835	1.818971	0.701726	0.7893039	0.3819899	1.706554	0.6087459	1.542335	0.69191	0.475604	0.5825077	0.5548374	0.6048891	0.3810302	0.6201745	0.4626133	0.6114459	0.4085754	0.495318	0.7445058	0.9136231	0.8712062	1.951417	0.3908058	1.329272	0.561065	0.6269136	1.070582	0.6807292	0.3066324
WDR12	1.341841	1.153014	1.365943	1.316528	1.289137	0.604858	1.806612	1.708159	1.102034	1.115928	2.37756	1.483324	1.164362	1.271739	1.322429	1.55224	0.9331507	1.321373	1.054771	1.602475	1.337614	0.8646975	1.166898	1.388062	1.284829	1.0363	1.519765	1.449899	1.284339	0.7887299	0.8573981	1.095171	1.135857	1.181293	1.562482	1.127336	1.295515	1.639404	1.084161	1.095077	1.529119	1.166945	1.241096	1.184638	0.9496819	1.397975	1.47719	1.018563	1.140269
USP46	0.3701493	0.3191009	0.3913049	0.3492085	0.4368577	0.1877121	0.5846172	0.1913371	0.4326063	0.4285908	0.5850509	0.555872	0.2185753	0.5482064	0.6871294	0.5411376	0.3743414	0.4731643	0.3074804	0.7465682	0.2910162	0.2242297	0.2455036	0.3271996	0.5975139	0.3903053	0.6125351	0.5003614	0.3526067	0.1953252	0.3301139	0.3472785	0.2503962	0.3567326	0.4951916	0.2549556	0.3737536	0.5175624	0.3187264	0.4072259	0.4312632	0.5934845	0.2389608	0.4773539	0.1974655	0.4723019	0.6649298	0.2938264	0.4038298
TRIM31	0.1556163	0.2736758	0.2896814	0.0745714	0.2267589	0	1.68357	0.0629538	0.2304784	0.180186	0.01028421	0.0818792	0.7504538	0.4277866	0.05252353	0.07861337	0.8278551	0.01635003	0.04986103	0.3757474	0.901153	0.4757526	0.8056123	0.06159384	3.918778	0.07813817	1.334416	0.03292582	0.05559042	0.2167905	0.1665418	0.03244468	0.03912701	0.0174729	0.7414105	0.029456	0.05365469	2.206299	0.5945428	0.3711814	0.15198	0.09703156	0.02575966	0.4631232	0.01737575	0.3415279	2.844664	0.1293324	0.02425372
PELI3	0.7490927	0.7730815	0.7535126	0.8602909	0.4477532	0.7417226	0.8425844	0.4204069	0.3854027	1.317592	1.694577	1.078223	0.6435374	0.6270409	0.8654543	0.7914946	0.6522311	1.359302	0.6684404	1.059282	0.651859	0.461689	0.5822773	0.5324118	0.7978188	0.7457757	0.7977693	0.6324619	0.8624695	1.384144	0.6855106	1.161234	0.6542761	1.03836	0.8634894	0.3580525	0.779879	0.8340305	1.338327	0.6101359	0.7130289	0.8487172	0.4453285	0.952149	0.7144665	0.822422	0.7369943	0.7121479	0.8007352
UCHL5	2.617332	3.294955	3.543479	2.802414	2.693954	1.800323	4.145891	3.524718	2.675956	2.480452	2.999085	2.998283	2.479007	2.550092	2.76513	3.895149	3.066252	2.57417	3.284142	2.772743	2.821096	2.328449	3.545377	2.902687	3.168028	2.571017	2.471449	2.574468	2.671056	1.478231	2.288512	2.318031	2.08834	2.895459	3.293151	3.136888	3.242037	3.692644	2.570808	2.531046	3.213503	2.714509	2.485329	2.58069	1.115781	2.406821	4.557484	2.399649	2.239637
WDR76	0.1608368	0.3023582	0.1736064	0.1818055	0.1620801	0.1349435	0.1810666	0.150071	0.2527948	0.1987918	0.2228709	0.2439824	0.08408188	0.2069722	0.1639074	0.2230224	0.1046534	0.146454	0.1296656	0.3606134	0.1535991	0.1878731	0.1615213	0.1494987	0.5938775	0.2212638	0.3278193	0.2093053	0.1297379	0.2676495	0.1031187	0.1546851	0.05814362	0.1552498	0.4051736	0.1106466	0.2059745	0.4141165	0.1815534	0.2581541	0.6275143	0.468621	0.05359121	0.1873465	0.2460144	0.323592	0.9111376	0.1466071	0.0665768
MARK2	3.355547	1.966612	1.740006	1.453731	2.742223	1.400936	2.483697	2.685037	1.610321	2.957676	3.384992	2.88373	1.844545	1.902983	2.359351	2.048501	2.385126	2.116293	1.766215	2.895827	3.082594	1.979786	2.556211	2.147622	3.678268	2.028774	4.025003	2.162426	1.827517	1.283031	2.111473	1.826424	2.035634	1.969729	2.689546	2.808755	1.615875	2.528414	2.398396	1.648699	1.833317	3.583104	2.012384	2.735661	1.873107	2.372428	2.823602	1.742993	1.65093
HECTD2	0.2077206	0.1862362	0.2338287	0.1790828	0.2613397	0.03014879	0.1682866	0.2308389	0.1472094	0.2740955	0.3027433	0.2695767	0.1676843	0.1895892	0.2929586	0.3432538	0.1616659	0.239809	0.2077227	0.3146462	0.2870843	0.1212133	0.1918965	0.2462107	0.2278606	0.1678747	0.3331404	0.2176583	0.1020298	0.05292728	0.1474467	0.1281839	0.1108507	0.2003303	0.1448368	0.2053696	0.1923865	0.2384358	0.1653893	0.1698523	0.1797011	0.4996881	0.1117501	0.2033031	0.03589485	0.1550523	0.2577904	0.1695534	0.1089749
WDR5	8.756973	5.190603	2.640628	4.381089	4.564964	4.985149	5.986064	5.651949	3.743335	6.956924	12.99312	5.279004	4.6596	4.254276	7.454455	4.66076	5.262676	6.790007	3.739852	5.917237	5.774812	4.474668	2.898752	4.289886	6.36657	5.855719	5.657248	5.441712	5.165124	4.537065	4.733579	5.921853	5.510127	5.059286	4.859192	3.873558	4.076662	4.763655	3.191866	5.881769	4.897118	5.13999	4.76756	5.353375	6.211721	6.932154	6.077858	4.356082	6.819891
FBXW10	0.00481955	0.008642135	0	0.01125897	0.003203424	0	0	0.01689762	0.01515023	0.01319026	0.0165625	0.004120771	0.06988443	0.008010942	0.0126882	0.002877389	0.01388795	0.0219428	0	0.03241785	0.01222995	0.02128303	0.02206498	0.009919555	0.01838901	0	0.0043503	0.008837719	0.01377341	0.01586984	0.009578996	0.009797149	0.004500943	0.03165719	0	0.007906375	0.01851637	0.00880958	0	0.02780371	0.006441066	0.007441296	0	0.03729249	0.004663877	0	0.01440651	0.01602208	0.003255008
NUP43	1.651762	1.622165	1.657301	2.263911	1.811821	1.805568	2.92557	2.619417	1.729517	2.221094	4.142401	2.844959	1.457737	2.293222	2.723058	1.718623	1.09019	1.999607	1.838238	1.962317	2.055351	1.610615	1.988886	1.724384	2.881573	2.060836	1.990792	1.601976	1.906593	1.896813	1.883412	1.507402	1.395445	1.470304	3.168893	2.267205	2.420998	2.338594	1.239418	1.848637	1.534396	3.320536	1.454665	2.222502	1.538353	1.742128	3.335609	1.892527	1.505683
MARK1	0.06249312	0.05252765	0.1026878	0.08211957	0.06230622	0.03809533	0.05997628	0.08216418	0.07059804	0.0677004	0.1375801	0.1168832	0.1099388	0.07141377	0.1576676	0.0769517	0.07315719	0.07468736	0.06507615	0.1605499	0.1717958	0.07934089	0.09298495	0.07235031	0.0715328	0.04759163	0.1163426	0.05729753	0.05302013	0.04715737	0.1280884	0.04763834	0.0218857	0.06271309	0.04207184	0.1537781	0.06502548	0.06901407	0.04849798	0.07604701	0.05741906	0.1447323	0.02689618	0.1057779	0.02267796	0.08811245	0.09340163	0.08439911	0.05539582
CUL9	0.8807845	0.8160084	0.5159688	0.54197	0.7633595	0.5465116	0.9474726	0.4889462	0.4356695	0.866538	1.003011	1.184257	0.6378409	0.7592805	1.059373	0.7011331	0.6755707	1.122828	0.5818861	1.215865	0.8180586	0.6574062	0.7954165	0.3821146	0.9001233	0.7966467	1.052243	1.070409	0.8587836	1.215073	0.7191128	0.7583094	0.7838496	0.8029015	0.8161987	0.3980583	0.6281247	1.090151	0.705711	0.9900858	0.9636231	1.619899	0.4221884	1.294015	0.7219778	0.8960916	1.137019	0.6329806	0.7558228
KLHL17	0.1994258	0.5363978	0.2345988	0.4998494	0.2941017	0.2431369	0.5045845	0.2567368	0.3036516	0.7561506	0.6050192	0.3836505	0.4465145	0.160561	0.3718883	0.453924	0.3142684	0.6128732	0.3576515	0.6707009	1.0332	0.4898671	0.6847619	0.1924014	0.6087276	0.4122259	0.7200356	0.5599652	0.3205817	0.547225	0.5450012	0.2618152	0.4830659	0.5503512	0.3608187	0.2913715	0.2633742	0.5202107	0.3658082	0.5572616	0.478906	0.8226961	0.2682191	0.4339989	0.247261	0.463122	0.7078922	0.3884587	0.1599412
FBXO44	1.991607	4.421014	2.24385	2.732701	1.91388	2.151843	2.767653	1.766705	1.885724	2.528325	3.865328	1.769525	3.484478	1.92442	1.768794	2.360169	2.225586	1.873593	2.126677	4.649213	2.501551	2.707344	3.888893	1.222324	4.325927	2.051864	3.508757	3.168048	2.742967	2.462532	1.871883	1.731598	3.170874	1.978916	4.725097	2.283098	2.220197	4.64922	1.868932	3.201131	2.978349	3.09816	1.802102	2.289923	5.462555	3.152368	4.756344	1.899516	1.973059
FBXO2	2.203751	14.22915	5.353862	9.653738	2.290593	4.324402	8.969553	4.825075	6.913224	1.952512	3.958034	1.66712	11.08479	5.690499	1.90207	3.026636	2.966085	1.321271	6.21191	10.15998	2.163228	9.923951	13.46066	2.249205	19.32206	6.606511	9.683977	11.42475	8.526821	3.812412	3.442731	3.490411	5.708384	3.441779	45.11906	9.23143	6.050929	19.05798	1.91433	11.05875	8.762859	3.941638	3.864114	3.005751	16.6042	9.146313	23.57101	4.220818	5.402197
UBL7	7.980485	8.040647	6.968337	7.665315	6.990484	8.916219	7.395649	5.46024	6.906755	11.7756	16.86588	8.166975	8.310065	8.302268	7.613975	8.477002	5.546963	6.94999	6.888273	10.9892	8.525756	7.662954	9.023631	6.214378	13.18196	6.82853	13.2013	6.565745	8.708924	13.09597	7.250309	8.214013	7.725457	7.683973	9.672282	4.971579	6.310333	7.707456	10.19939	7.163234	6.930313	12.18308	4.753497	9.524654	13.04498	7.000575	10.84552	8.209083	8.664658
TRIM27	4.538362	3.745915	2.79409	3.857927	5.134962	3.146801	4.449201	7.159362	2.927384	5.015165	7.194916	4.186159	4.26873	4.029395	4.291862	3.922704	4.718041	3.88886	3.864872	4.514521	6.368875	3.55666	3.927495	5.619212	5.820566	3.0714	5.026748	3.53677	3.106171	3.492444	3.485886	2.755637	4.094838	3.118885	4.12015	5.352382	3.996824	3.691776	3.675466	3.096927	4.110789	5.074352	5.904216	4.581779	3.002197	3.529812	4.294312	3.776228	3.292343
PPIL2	2.437526	2.574382	2.419967	2.276944	2.048532	1.774652	3.308182	1.712299	1.64165	2.699544	3.776803	2.568691	2.15182	2.167521	2.224879	2.322132	1.757791	2.445615	2.567292	2.996861	2.838154	2.250265	2.649817	1.563908	3.371869	2.599472	3.266345	3.389098	2.216296	1.535896	2.407374	2.107059	1.920409	1.57583	2.576302	1.824515	1.647511	2.3011	1.435191	2.36355	2.47673	3.240787	1.726877	2.674559	2.863555	2.29952	3.294535	2.125864	1.903684
ASB6	1.913451	1.452877	1.135123	1.792998	1.709958	1.64701	1.402653	2.475628	1.230325	1.954395	2.599573	1.769096	1.928826	1.304915	1.309577	1.298156	2.054474	1.650638	1.571999	1.943232	2.412271	1.916357	1.441872	1.837221	2.329961	1.593645	2.743607	1.779552	1.07927	1.783669	1.637673	1.45164	1.406481	1.563545	1.454596	1.888644	1.565238	1.53681	2.289094	1.323706	1.14708	2.622147	1.753435	1.782837	1.514983	1.251366	1.830152	1.571243	1.001686
TRIM6	0.06432579	0.1153452	0.1601503	0.1043553	0.04275561	0.05809262	0.08605505	0.04698541	0.1053165	0.3667673	0.2118465	0.1695812	0.1005893	0.0801906	0.09408193	0.0736078	0.05020174	0.1122658	0.08435095	0.2724256	0.1224234	0.1514994	0.3239477	0.06619738	0.6422223	0.1213019	0.3145068	0.2260817	0.06510702	0.09413879	0.02663529	0.1198643	0.05006116	0.09389414	0.3753156	0.09673141	0.0961081	0.2482247	0.1573244	0.1739493	0.1038779	0.3186447	0.04152741	0.2903467	0.07781006	0.2205168	0.3004398	0.08910175	0.07240681
AURKA	0.1661988	0.7903953	1.252137	0.7202457	0.4947037	0.2349299	0.4892337	0.3166861	1.493511	0.4153038	0.4159434	0.3521655	1.078606	1.399275	0.3360842	0.547893	0.3331589	0.3421519	0.5217131	0.5238499	0.2017023	0.2233701	0.7608953	0.1933432	1.240693	0.5031301	0.6848603	0.636026	0.4543156	0.4917409	0.2513341	0.3476404	0.5331189	0.3797133	1.060512	0.4208228	1.203016	0.8937652	1.239831	0.6096661	1.511352	0.6303627	0.4229581	0.4193495	0.8041524	0.5082203	2.446192	0.6005543	0.2928173
DTX3	0.7817058	0.6776474	0.7145494	0.6288712	0.5195787	0.4600418	0.4769633	0.4174585	0.5573649	1.213738	1.605584	1.097716	0.7815642	0.4345451	0.6859866	0.6305052	0.4400681	0.6505206	0.555855	1.46636	1.506336	0.8778588	0.6778437	0.474146	0.9362602	0.5406772	1.532685	0.6455189	0.5067129	0.8011802	0.5298917	0.3507828	0.4157783	0.5969622	0.7597701	0.5987237	0.3778934	1.040897	1.057703	0.6868951	0.819853	2.042205	0.3342075	0.6809735	0.4959549	0.8793313	0.9942413	0.5765321	0.4755003
MARK4	2.376606	1.755275	2.017302	1.324375	2.149105	1.705588	2.489352	2.24444	1.663236	2.891787	4.99141	2.254491	2.305898	2.908694	2.082808	2.246737	2.009258	1.687345	2.161675	2.625175	2.023689	1.535723	2.556732	1.436759	3.029107	1.43881	3.416871	2.717228	1.784125	1.849331	2.412239	2.010291	2.67584	1.743788	2.413866	1.801036	1.974876	1.973916	2.843903	1.670339	2.111816	2.170307	1.96378	2.381563	4.372462	2.534826	2.428106	2.017387	2.194426
PIAS3	0.5856381	0.9988096	0.7972126	0.5554735	0.9511937	0.2099652	0.8298241	0.5287584	0.5778921	0.7391301	1.255958	0.9751005	0.6384863	0.8526693	1.035583	0.6861361	0.4980223	0.8941247	0.6154485	1.306482	0.7896059	0.6494581	0.9878041	0.6253345	1.179415	0.7779722	1.124804	1.017377	0.569418	0.2271539	0.6257447	0.5877813	0.402996	0.4691955	1.0909	0.8559865	0.6202951	0.8477976	0.7256869	0.9049586	1.026891	1.570477	0.4965208	1.067577	0.651943	0.8531132	1.214217	0.6514033	0.5799062
MINDY1	3.102255	3.351676	3.517297	2.915385	1.932184	2.448921	3.906144	0.9879004	2.924699	4.341873	6.485747	4.665665	2.855479	3.769991	4.915964	2.808163	1.668101	5.273703	2.42738	5.041551	1.713193	1.985934	5.170236	2.268065	3.657444	3.90921	3.580841	4.164192	4.803577	4.207307	3.227076	4.533085	3.673574	5.053565	6.040155	2.100663	3.151152	5.004238	1.782411	4.747783	5.6821	3.333925	2.036372	3.921596	5.782728	4.331464	4.740842	2.805501	3.568603
UBE2Z	7.031768	4.725061	5.80362	5.203581	8.096083	3.499357	5.596001	6.260153	3.968257	5.66672	7.892754	6.902131	6.816499	5.972392	6.700023	5.816352	7.987952	4.587888	6.045842	7.234319	8.632499	5.570547	7.617218	6.15015	9.875924	4.772486	10.62945	5.044428	4.997608	5.881403	5.518704	4.86439	5.285819	4.852867	7.794185	7.490215	6.494848	6.81653	5.799518	5.216596	5.988988	10.18972	5.25184	7.109547	5.534108	5.324484	10.21554	4.480876	3.256303
MINDY4	0.1211326	0.07240262	0.06031616	0.06288404	0.03833978	0.1125204	0.05837869	0.09859057	0.08612871	0.1183994	0.1610588	0.07644435	0.1402205	0.1030688	0.09111429	0.04304709	0.04778714	0.04989774	0.06674041	0.1336406	0.3000639	0.1273617	0.06866132	0.09200874	0.1782701	0.06526426	0.111942	0.0740412	0.04121134	0.1962674	0.04012576	0.03322252	0.03501483	0.04209835	0.1281489	0.1040891	0.04062865	0.09137818	0.1562686	0.09151043	0.07323464	0.2471421	0.02482562	0.08554668	0.06698284	0.08037244	0.1487144	0.05752747	0.04869644
UBD	4.398959	9.493469	2.76804	6.259826	4.489303	0.6961014	7.037459	0.3753386	2.478045	6.250425	2.190646	5.142472	6.375257	4.044162	5.448845	3.439737	1.864939	1.843276	2.684509	21.60245	12.34809	4.572778	19.23048	1.60246	96.48711	1.439961	45.80314	1.106463	0.6675099	5.597415	2.437224	1.332094	0.4362644	0.7529059	16.82542	1.213378	1.595326	14.71773	2.87827	4.25295	6.243153	52.96789	0.7371954	7.831766	0.8852785	7.593902	41.25152	2.895655	0.6704358
UBAP2	0.9979355	0.6464841	0.9235924	0.679375	0.7506816	0.3669701	1.031605	0.6913835	0.6903287	1.017603	1.37759	1.054211	0.9701208	0.9320092	1.076757	0.8526602	0.8882329	0.8488407	0.7467185	1.079289	1.204669	0.5998962	0.9046353	0.7748403	1.150648	0.7021181	1.357452	0.9898462	0.8254062	0.3410626	0.746259	0.6532539	0.6008475	0.5538766	0.9816013	0.8544907	0.6122151	0.9150894	0.6003366	0.7469203	0.933048	1.114846	0.7458345	1.048066	0.9078754	0.8881374	0.9749859	0.6390051	0.7560431
KLHL22	1.785163	2.192556	1.371438	1.90076	1.380272	1.663178	2.568312	1.149591	1.163129	2.264195	2.445295	1.744383	1.685802	1.752346	1.658488	1.802592	1.174482	1.895063	1.391051	2.440316	1.864379	1.576649	2.514411	1.110698	2.76622	1.926276	2.519794	2.296456	2.017244	2.174332	1.430087	1.5614	1.654392	1.661825	2.624369	0.9637235	1.621305	2.566617	1.670683	1.743783	2.191016	2.162116	1.195584	2.090766	2.882107	2.036563	2.804215	1.381456	1.725441
RNF113A	3.706138	4.780927	4.942911	4.907372	4.812405	5.050177	4.802535	5.811633	6.132343	6.590838	8.060908	5.321429	4.454969	6.030291	4.473662	4.481326	5.542553	4.499621	3.083117	5.048846	6.692997	4.51625	4.424445	4.811717	6.527432	3.94695	5.349647	4.157908	5.195187	6.573804	3.77627	4.651678	5.315837	5.055921	3.811019	4.643257	5.246897	4.230422	7.837454	4.262567	3.730462	5.698064	4.643878	5.021532	4.781905	3.61076	4.592594	5.133607	4.657548
DCUN1D5	3.571939	2.376765	2.952341	2.393811	3.788746	2.009673	3.301037	5.050823	3.227667	3.860348	5.463897	2.936995	3.747329	3.651269	3.090871	4.800061	5.245048	2.334559	3.21413	3.841557	6.158499	3.286626	4.60395	2.971432	5.385016	2.350565	4.954199	2.464788	2.587558	3.852263	2.84468	2.884165	3.417169	4.151085	3.368275	4.022159	4.462808	3.109091	4.622073	2.548864	2.345268	3.939291	3.770972	2.744618	1.734304	2.543425	3.72957	2.803133	2.891519
ZBTB18	2.903378	7.33817	6.408522	7.292971	1.890193	3.821526	6.620177	2.97216	4.252623	3.286139	6.310416	6.155109	4.671055	3.673466	4.972133	4.676266	4.03098	5.376268	5.710836	7.683695	2.904858	3.903786	7.112382	2.954407	4.592347	4.233558	5.622757	6.178213	6.590653	3.579151	6.717952	4.030074	4.046931	6.329268	5.243931	3.438909	3.849992	8.868168	2.360179	5.37872	6.692632	5.49891	3.343077	4.365987	3.826505	6.490867	7.925812	3.889599	3.226658
USP39	3.661931	3.614378	3.88353	4.118905	3.686564	2.755908	3.628423	3.716536	3.584646	4.210045	6.558932	4.755998	3.306113	3.056736	3.796101	3.762033	3.683231	3.544085	3.454013	4.577362	4.093732	3.238931	4.83346	3.691345	5.327378	3.336242	4.967752	3.318215	3.216808	2.767705	3.538011	3.181454	3.144863	3.297766	5.024307	2.981706	3.908022	3.493583	4.181952	3.038331	3.581042	5.612624	2.894025	3.969955	3.554011	3.268045	4.612918	3.590707	3.322884
PIAS4	3.000163	2.570194	2.059656	2.498908	3.020119	2.767095	3.049959	3.916554	2.325826	2.9752	5.71345	2.331977	2.865879	3.240938	2.403636	3.097305	2.466482	2.858691	2.48161	3.087945	3.558683	2.747111	3.347511	3.798107	3.214939	2.737436	3.692804	3.341317	2.479308	3.477697	3.506238	2.575536	2.866864	2.752904	4.102069	3.284312	2.013964	2.79678	1.742428	2.55683	3.137069	2.329538	4.031033	3.150649	3.885984	2.880064	3.460585	2.319806	2.190845
RNF31	1.329265	1.09659	0.5531943	0.5886512	0.7875524	0.1426744	1.313154	0.9864436	0.4305362	2.018508	2.028624	1.325355	0.4129497	1.072971	1.44601	0.7783909	1.162579	1.183326	0.8569608	1.498113	0.9627178	0.8439308	1.003261	0.5900064	1.506961	0.7983833	1.353177	1.207071	1.125683	0.2097609	0.7301245	1.082	0.6107803	0.9546438	1.875558	0.6862375	1.00616	1.529263	0.8101638	1.224993	1.319598	1.849092	0.8298157	1.659486	0.9493358	1.26802	1.304372	0.5823761	1.448452
UBE2I	3.521568	2.330274	1.939639	2.471598	2.984344	2.255249	2.325253	2.79547	2.317422	3.635404	4.407711	3.025933	3.48664	2.074692	2.407446	2.634929	2.815656	2.368662	2.478642	3.236385	4.809255	3.181667	2.441898	2.843435	4.26033	2.197419	4.372432	2.068349	1.860061	2.704016	2.370002	2.387688	2.611007	2.472837	2.775502	2.82219	2.435498	2.639804	3.232441	2.030311	2.110715	4.568156	2.44609	2.570982	2.542644	2.352543	2.881585	2.416265	2.103783
UCHL1	0.06490131	0.08312658	0.1384999	0.0938576	0.04313814	0.060287	0.05824284	0.09752045	0.0874358	0.1691651	0.5097941	0.4677129	0.1344402	0.08476082	0.08949945	0.160526	0.07347161	0.05909749	0.1544774	0.325678	0.2274313	0.1719617	0.03395803	0.09541377	0.283007	0.02420845	0.7029872	0.1870173	0.07948984	0.52918	0.2119175	0.04397698	0.09524563	0.05413382	0.1997398	0.09886434	0.03562088	0.2598607	0.1569876	0.1002889	0.04956403	0.2791464	0.03192301	0.2032675	0.1256099	0.233768	0.2632881	0.09246747	0.144022
RASD2	0.01860301	0.07783494	0.06298902	0.01931491	0.02472983	0.0134403	0.06059471	0.03261162	0.04873204	0.03959911	0.06925719	0.03711351	0.07404829	0.01546074	0.03265018	0.01851075	0.02680308	0.07905069	0.103317	0.07415102	0.06294195	0.05476701	0.04542334	0.0255257	0.05205189	0.021588	0.0783615	0.07959646	0.04873373	0.04764362	0.03697403	0.008403572	0.01158215	0.02715417	0.1335892	0.05086311	0.007941272	0.01133472	0.02099917	0.03130158	0.04972382	0.09574235	0.005337655	0.007996973	0.01800213	0.03291533	0.02780389	0.09791922	0.04606809
KCTD13	0.9880326	0.6673076	0.762021	0.8473369	0.6885418	0.896223	0.7200098	0.9842925	0.8380388	1.099893	1.189137	0.7963999	1.121185	0.5643091	0.6722493	0.852337	0.7838932	0.741144	1.083764	1.073481	1.881322	0.980263	1.020264	0.8824037	1.40165	0.6515748	1.382932	0.838047	0.6716981	0.759604	0.7742513	0.7520687	0.6991508	0.8132212	0.7677256	0.8461253	0.5128157	0.7876428	0.7664588	0.6151877	0.7067615	1.276854	0.6931155	0.9037221	0.8845152	0.8144055	1.125418	0.7488039	0.3909692
TRIM28	19.0389	17.85502	13.09982	16.11621	15.51326	16.9212	17.01189	11.42406	12.32008	24.55063	39.69817	18.79873	18.77583	19.28401	16.85949	15.10548	14.64126	16.24744	13.98671	19.62281	23.85903	14.64255	17.90351	17.71992	20.36004	15.92216	23.08403	18.70632	16.81381	24.70811	15.62088	17.73404	17.95662	17.30585	16.82862	16.57152	13.07763	14.49558	21.06492	13.12414	18.35785	22.34235	18.2482	19.36512	19.43395	15.07543	17.37109	16.94781	15.83037
GGA1	2.265055	1.988263	1.488357	1.909758	2.189985	1.661746	2.129501	1.973477	1.449948	3.277732	3.525268	2.598932	2.376939	1.730437	2.215603	2.124839	1.711453	2.333938	1.415154	2.77638	3.369561	2.397393	2.076054	1.480379	3.046785	1.930099	3.200296	2.766228	2.023254	3.123152	1.815557	2.211147	2.423231	1.760242	2.064605	1.442966	1.60798	2.462965	2.584845	2.170772	1.831967	3.751735	1.314053	2.51917	2.33394	2.016829	2.652911	2.2541	1.731088
RBCK1	9.101441	10.53598	9.051285	10.09664	6.55273	7.356248	11.08319	9.599783	7.788916	15.49799	25.54496	9.705942	12.46311	7.529141	8.314577	11.82499	9.049002	8.321056	8.507298	11.02252	11.87466	13.03969	16.95142	6.254989	23.68469	10.81352	11.76054	10.90459	10.12012	13.29659	11.37509	7.709785	9.987597	7.732349	18.94473	7.266979	9.588509	11.0717	8.095548	9.209727	10.6282	10.99599	9.626514	9.777818	12.75072	10.38227	17.51249	8.813964	8.323695
DNAJC2	2.456164	1.59813	1.779624	1.571258	2.17887	1.254047	1.538875	2.980671	1.899837	2.070144	2.824634	1.887839	2.279198	1.374254	1.759402	2.497867	2.421911	1.449923	1.808057	2.028382	3.658911	2.248985	1.773798	1.950453	2.892621	1.254008	2.822194	1.288524	1.222847	1.231194	1.7938	1.292993	1.791086	1.324446	1.501647	2.294897	1.770875	1.824507	1.9284	1.420201	1.382798	2.339066	1.842294	1.496472	0.3056815	0.9196384	1.611465	1.872544	1.016635
NLE1	1.402001	0.9653152	0.5276289	0.8806299	1.197018	0.7093223	0.8380041	1.035378	0.8369994	1.141216	2.808289	0.8146047	1.063704	0.8433118	0.7952945	0.915645	1.001626	1.135563	0.8998098	1.302529	1.510211	1.060373	0.7943556	0.9007493	1.459986	0.883144	1.209563	1.058181	0.7969064	1.606854	0.6273515	1.1993	0.8463552	1.187169	1.027295	1.140447	1.111005	0.8943479	1.162894	0.9328085	0.9057933	1.160069	1.11346	1.143771	0.9444543	0.9867729	0.7553924	0.8690723	1.187521
USP49	0.06974469	0.08163775	0.1065002	0.1010774	0.1120304	0.02519457	0.1000656	0.09679269	0.09591837	0.1466939	0.1431418	0.1540507	0.08758092	0.08050553	0.1241091	0.1156647	0.09490499	0.1428924	0.1201491	0.2056043	0.1671497	0.1129301	0.122401	0.05981162	0.1330555	0.1281482	0.1294056	0.1527604	0.0941223	0.05528747	0.05198235	0.09320493	0.09408253	0.1117015	0.1017332	0.07309832	0.08931804	0.1758824	0.07654124	0.1606618	0.0906208	0.2407945	0.06170194	0.1549045	0.0224973	0.07712693	0.1882107	0.1030483	0.07588958
ANAPC4	0.9034567	0.777106	0.9329028	0.7365002	1.109054	0.3732796	0.8178056	0.9255247	0.9562848	1.303267	1.309817	1.047657	1.069216	1.01365	1.199154	1.125968	0.8847449	0.9049313	0.7996794	1.388412	1.191667	0.8453062	1.240868	0.5607514	1.540441	0.7298005	1.353208	0.9577734	0.8229861	0.7871106	0.9034346	0.7307901	0.7382652	0.7253094	1.030187	0.8128406	0.918373	1.176633	1.029387	0.91617	0.907452	1.84609	0.6707411	1.08866	0.3469778	0.8429776	1.601369	0.6663893	0.5586895
SUMO2	11.80873	12.27504	17.42998	14.47724	11.26044	11.51898	11.8992	13.50737	14.58593	16.08478	19.22314	17.38739	17.20638	11.80611	13.53986	15.57615	11.84737	12.40392	13.9332	15.29687	21.83988	13.95392	15.82822	16.91121	16.40411	11.75758	18.63906	10.72341	11.98726	13.28497	13.51843	14.45129	11.16286	15.18065	12.46134	13.91653	14.71295	12.04646	16.79321	10.27107	11.67277	18.44074	10.98018	12.05684	9.988263	11.40723	16.9318	13.13602	9.911952
NAE1	2.348915	2.33865	2.793915	2.407975	2.444219	1.425326	2.928997	2.695021	2.886457	2.869178	4.020935	3.050133	2.945239	2.442022	2.435721	3.340451	2.810743	2.531388	2.434806	3.372939	3.690919	2.544628	2.907972	2.213556	4.068276	2.170698	3.323259	2.371412	2.206165	1.810514	2.880679	2.417234	2.189526	2.481583	2.842867	2.341594	2.782793	3.588674	2.790494	2.236255	2.639511	3.20221	1.821208	2.31446	1.523876	2.264821	3.63229	2.061851	2.195411
ANAPC7	1.957689	1.673128	1.691526	1.845247	1.71078	1.419479	2.052107	1.49682	1.746026	2.425165	3.115771	2.110371	1.847009	2.124479	1.569657	2.152588	1.283485	1.779416	1.538325	2.402563	2.915738	2.071095	2.279373	1.398659	3.197405	1.495475	2.777749	1.769103	1.509368	1.851182	1.704046	1.474447	1.545481	1.644645	2.356213	1.357399	1.618793	2.441398	1.836241	1.759577	2.176365	2.805179	1.436599	1.957085	1.628686	1.630686	2.670713	1.91381	1.555221
LRR1	0.6816426	0.940835	0.7074096	0.949845	0.4292236	0.7678692	1.001631	0.731114	0.5709272	0.9654961	1.317646	1.211636	0.6349597	0.5143269	0.6139175	0.8888803	0.5233589	0.6941888	0.7305718	1.26019	1.062106	0.863429	0.7473286	1.006063	1.430445	1.186525	1.101019	1.069031	0.7689522	0.5709733	0.4456528	0.7353607	0.51094	0.8247778	1.316312	0.4340463	1.045232	0.6666999	1.012423	0.7437845	0.9769041	1.537121	0.5558583	0.589898	0.7117009	0.6546089	1.199744	0.9988498	0.9631318
USP54	0.2940443	0.2816064	0.2502365	0.1231595	0.2043271	0.05793849	0.2176765	0.1503449	0.2836002	0.2174443	0.3004678	0.2514113	0.2033048	0.2832549	0.3675099	0.2048102	0.1091237	0.2048688	0.2680522	0.2813589	0.3240889	0.1750999	0.2590417	0.2086104	0.1750886	0.1298985	0.2634043	0.1388838	0.1114068	0.07579583	0.1859523	0.2233945	0.1477047	0.1853391	0.1709634	0.3069652	0.1683135	0.2755259	0.21625	0.3453691	0.2857994	0.3215826	0.4295121	0.2384408	0.2177213	0.2483101	0.2546963	0.1240412	0.1278802
KLHL13	0.3908577	0.1874401	0.4779548	0.2689704	0.2618064	0.2856704	0.4293087	0.347904	0.48813	0.345513	0.4008752	0.5802952	0.2713584	0.7705441	0.9013656	0.497455	0.3077653	0.7118103	0.1374239	0.5638499	0.5253875	0.6475919	0.3245951	0.255681	0.1803455	0.2768909	0.3637419	0.3722524	0.3809927	0.2693759	0.6443566	0.2278893	0.4102929	0.4798572	0.2447764	0.2037904	0.5471119	0.35076	0.300975	0.3911004	0.34824	0.3765884	0.2764543	0.3243177	0.1964465	0.345783	0.1924599	0.1712341	0.2496516
SOCS2	2.344972	6.853203	10.48547	11.16773	5.080623	5.857493	8.347204	10.23048	7.467104	5.842365	2.996472	9.971494	8.823564	3.215259	7.899772	5.057542	12.79241	0.9354253	14.93968	1.11081	4.355271	14.99939	3.024896	2.496746	3.231016	4.628099	8.525812	6.332664	11.60494	6.052476	13.18463	8.020905	11.88289	5.496652	2.148364	13.18235	12.20423	11.31228	13.60516	2.008485	4.506845	3.557919	9.076474	10.44957	1.891527	1.678142	3.166429	2.93503	4.205022
UFSP1	0.8284691	0.6856441	0.5204146	0.9759654	0.6212585	1.611487	0.6672197	0.5585885	0.3839655	1.627858	3.047808	1.017119	1.522005	0.6532215	0.6151739	0.9385027	0.658039	0.6770104	0.8651701	0.7303057	1.724963	0.6754158	0.6613292	0.983739	1.426514	1.072334	0.9395513	0.5453476	0.56155	1.189122	0.9499652	0.5901569	0.9125707	0.496118	0.9724783	0.7143918	0.9521553	0.9966206	1.438738	0.5974238	0.6103815	0.7051674	0.9325462	0.8766481	0.698926	0.4510325	0.6984843	0.5649552	0.9181998
RNF216	3.224076	2.049073	1.392159	1.416397	2.14111	1.285044	2.29493	1.596747	1.582208	2.530836	2.877265	2.547679	1.485134	2.010195	3.253319	1.901641	2.696711	2.634853	1.552556	2.542402	1.77814	1.608918	2.163863	1.651797	2.386125	1.899704	2.27349	2.306773	2.049502	1.688603	1.926247	2.357741	1.742767	1.937556	2.725774	1.731122	1.998653	2.414485	2.216212	1.94646	2.113577	3.219994	1.646951	2.865014	2.504549	2.395315	2.550452	1.4817	2.453162
SQSTM1	58.89859	20.2979	20.60851	22.02059	30.3713	18.61833	34.82607	32.90829	14.66137	38.89096	74.25306	34.47629	34.31311	30.70885	18.25899	42.70102	25.65096	24.24961	21.69268	40.14328	46.76143	34.76315	23.82273	38.97539	43.56598	20.1516	43.88206	19.79924	19.75549	22.38242	27.66002	23.95472	29.03979	22.55324	30.97044	22.63521	25.39993	35.99271	31.33754	26.78696	18.80036	25.68697	42.96756	22.8153	37.2199	25.73643	28.41833	20.06771	27.79299
PCGF1	1.73029	2.078057	2.207227	2.400214	1.684996	2.660096	2.196352	1.89049	2.384374	3.428647	3.560796	2.497808	2.155436	1.49822	2.146972	2.128513	1.727699	2.601503	1.579259	2.622419	3.253908	2.111028	2.394919	1.921428	3.359306	2.752729	2.571559	2.095571	1.834198	2.570503	1.967429	2.486665	2.096919	2.936796	2.17804	1.57108	1.79332	1.961408	2.761677	2.495486	1.887595	2.646684	2.036649	2.28332	2.040433	1.751461	2.056832	2.628605	2.016508
RNF220	2.181962	2.005239	1.701818	2.088579	1.445936	2.030888	1.994041	1.422426	1.508771	2.763654	4.285853	2.496808	1.991519	1.555642	2.15437	2.195917	1.811042	2.058437	1.712388	2.572605	2.880214	2.14508	2.277889	1.72623	2.963434	1.94848	2.915833	2.050621	2.214314	2.164782	1.636577	2.13856	1.790908	2.180676	2.517357	1.544294	1.555194	2.343519	1.982242	2.014459	2.047673	3.372282	1.270916	2.118182	2.107257	2.275242	2.665387	1.974981	1.60788
RBBP4	3.684187	4.25862	4.374732	3.651777	4.637682	1.951521	4.731309	3.389824	3.699459	3.860348	5.326519	5.174901	2.919475	3.784184	5.193681	4.515146	3.434685	3.645647	3.557023	4.952533	4.669719	3.579442	4.598799	3.79368	5.107927	3.243452	5.017463	4.330417	3.535654	2.126106	3.683417	3.079243	2.570566	2.980716	5.3396	3.359112	4.377645	4.711401	3.593807	3.364014	5.399963	5.124315	2.519305	4.40835	3.640858	3.86315	6.194229	2.818676	3.296993
RHBDD3	2.969396	3.442704	2.306983	3.733526	2.071661	3.689662	3.449412	3.347232	2.625955	4.847849	6.477263	2.322794	4.370948	2.514503	2.316263	3.457593	2.28074	3.681848	3.222898	4.333542	4.061447	3.391346	4.58937	1.943282	7.178181	3.696354	4.321404	3.82312	3.129589	6.094653	3.836842	2.892033	4.307152	2.105683	5.699469	2.435617	2.553137	5.547473	3.114147	4.161077	3.358629	3.490003	2.95478	3.440131	3.906036	3.996329	5.083278	3.488842	3.015299
UBL4A	10.81221	6.693416	4.047448	6.396048	8.379001	5.300733	6.120493	7.714214	4.501403	9.357307	12.68959	6.761465	8.74884	5.636246	5.513643	4.990257	8.020896	6.761337	7.580541	6.385206	5.198829	7.531443	5.252087	5.836602	9.632079	5.790435	7.74805	6.033541	5.259099	8.494446	6.883383	6.650389	7.670753	6.799033	8.459713	6.024583	9.395895	7.626975	7.010539	5.766441	5.870284	7.129667	6.966293	7.594339	7.12323	6.373321	7.731229	5.014514	7.818467
NOSIP	4.627029	5.206785	3.749825	5.092394	3.403201	8.312359	4.404613	4.544607	3.311384	7.624369	8.737793	5.216685	6.453113	3.824772	3.846285	4.968841	3.448112	4.358384	3.803449	5.326737	4.958609	5.269876	5.52278	4.305479	5.560485	4.781371	6.613204	4.365642	5.867893	13.164	3.934931	5.092695	5.646797	5.15813	5.794148	3.815701	5.058104	4.864604	7.589953	4.248909	4.546304	5.982851	4.004256	4.48338	6.058462	3.846676	4.987508	5.372959	5.442652
ANAPC1	0.427062	0.3074517	0.3443493	0.2052189	0.4548036	0.08946621	0.408893	0.2142982	0.3006826	0.2433175	0.5019332	0.4818801	0.2681198	0.459161	0.4764716	0.35828	0.2870674	0.4380229	0.2924347	0.4947774	0.2296316	0.2019102	0.2849193	0.1976877	0.3937348	0.2832585	0.3625533	0.4250355	0.3073852	0.2125902	0.2476976	0.3302546	0.2312918	0.2514327	0.5344019	0.3242492	0.3598653	0.4672112	0.2222179	0.3251346	0.5049714	0.3860658	0.261012	0.4094796	0.2473461	0.3518287	0.5172701	0.2071527	0.310944
FANCD2	0.1363718	0.1064175	0.1071379	0.08259442	0.1174997	0.01368415	0.08813437	0.05976591	0.1925108	0.1128891	0.1345184	0.1230772	0.1120106	0.1070404	0.09751146	0.1085564	0.1018803	0.09888143	0.1262297	0.2529127	0.09612583	0.120443	0.1248681	0.06237314	0.3141233	0.1538577	0.2005978	0.1296649	0.07217149	0.07206904	0.09536692	0.08556036	0.0636783	0.05345053	0.2448232	0.07664315	0.1293656	0.1938781	0.05416305	0.1365835	0.2463796	0.3957663	0.03912836	0.2019231	0.1001971	0.10724	0.4793544	0.1007452	0.07675182
MDM4	0.9706306	0.7151469	1.054288	0.7693013	1.047573	0.5124067	0.8746914	1.073152	0.6540382	1.244934	1.365613	1.130637	0.9295455	0.5175528	1.384771	0.7894837	0.8792408	1.207612	0.9037815	1.058681	1.672919	0.8046333	1.33049	0.7397584	0.8169578	0.6356771	1.037472	1.0362	0.6481561	0.5421762	0.9321073	0.5665312	0.6677326	0.5597045	0.5900472	0.9916403	0.923043	0.6476125	0.9177445	0.6486563	0.6704314	1.779074	0.5459653	1.043538	0.2845736	0.6554988	1.150502	0.9392739	0.4076034
RNF152	4.614842	4.369476	11.13927	3.93295	12.77472	4.067381	2.405739	7.889359	10.54224	4.611213	2.304652	6.435015	7.327623	12.33627	8.895847	3.080709	11.01577	5.572073	11.72995	2.775255	2.237062	5.613685	6.421243	3.145596	1.561101	3.212849	3.872733	6.119597	4.497076	3.84645	10.09765	3.265894	9.411238	7.687432	5.691148	8.938413	15.33176	4.881545	7.985727	1.838279	3.845702	5.278631	9.693581	12.35452	3.568388	4.098491	3.445676	3.94289	2.99848
UBOX5	1.138718	1.024945	0.8431735	0.8623794	0.9082499	0.8952921	1.053507	1.142925	0.8913788	1.629526	1.595985	1.118705	1.077922	0.9129735	1.289271	0.714501	1.363997	0.9677619	1.004429	1.017914	0.9518608	1.041207	1.075372	0.8179969	1.291508	0.9366631	1.35031	1.154593	1.129417	1.441013	0.905294	1.043919	0.8799448	0.9386243	1.256642	1.02193	1.098007	0.8869947	1.582794	0.8340305	0.9041486	1.165212	1.010928	1.065397	1.594568	0.9896203	0.9977907	0.9278298	1.058592
DCAF15	2.658126	3.119939	2.467825	2.676384	2.849652	2.338604	2.892712	2.267255	2.240568	3.969861	4.696275	3.048633	3.327747	2.221014	2.313829	3.135538	1.997266	2.290292	2.890355	3.684825	3.566002	2.921936	3.945273	1.978065	4.160437	2.369452	4.869589	3.485362	2.220736	2.831291	3.0037	2.164273	2.64256	1.976492	4.021594	2.150996	1.949128	2.381483	3.016637	2.055946	2.903069	5.345256	1.752936	3.243687	3.229164	2.455888	3.652423	2.250734	1.896578
OTUB2	0.09951941	0.1204553	0.1159568	0.07749586	0.08268481	0.05392558	0.1632376	0.0436151	0.121225	0.08624954	0.1624504	0.06381768	0.1570379	0.1157932	0.1441	0.1307141	0.07169341	0.09515085	0.1013299	0.2119765	0.04208959	0.05713183	0.2141424	0.03584524	0.4746457	0.1126008	0.1482192	0.2737365	0.1208737	0.03823143	0.1137337	0.09777948	0.06505831	0.0835274	0.4421921	0.07346681	0.06372441	0.09398681	0.05616899	0.1148243	0.1496275	0.1382905	0.0214159	0.1668456	0.1829793	0.1254606	0.5354668	0.09098143	0.1243441
TRIM32	1.01871	0.918364	0.9632203	0.8717259	1.17936	0.5823278	1.175954	0.6279836	0.6554176	1.036575	1.55325	1.191655	0.677942	1.083883	1.105183	0.9290009	0.7580687	1.151869	0.8134222	1.802983	0.9421699	0.8107372	1.168534	0.9043459	1.477873	1.17405	1.621799	1.057183	0.7398198	0.2764627	1.056857	0.6599339	0.658638	1.02536	1.401785	0.9595474	0.8171695	1.070869	0.7961018	1.231077	1.065971	1.408669	0.7901537	1.616929	0.9966385	1.195863	1.363607	0.9164268	0.9526323
CBLL1	1.914666	1.823922	1.955965	1.695357	1.947426	0.9830965	1.996522	1.749286	1.723107	1.711484	2.759269	2.551307	1.484953	2.236099	2.147696	1.947422	1.487772	1.880531	1.504286	2.189718	1.972173	1.616019	2.057128	2.276258	2.388988	1.542106	2.170761	1.741326	1.660285	0.7880774	1.66105	1.158742	1.186053	1.366395	2.219363	1.833288	1.873607	1.95687	1.620963	1.63958	1.735991	2.419799	1.548409	1.886749	1.281286	1.485544	2.302006	1.536735	1.267048
RNF34	1.959307	1.587825	1.585976	1.550154	2.187384	0.9620625	1.48961	2.585866	1.434063	1.668809	2.380505	1.694398	2.122458	1.643262	1.345611	1.416018	2.335236	1.44524	1.676639	2.10769	2.461289	1.607697	1.60929	1.831754	3.530877	1.322852	2.756011	1.438775	1.246079	0.944859	1.617377	1.151416	1.419442	1.344888	1.64806	3.011937	2.032602	1.603565	1.41203	1.231834	1.186417	2.640935	2.350319	1.624767	1.023938	1.183996	2.295112	1.248298	1.235454
KLHL12	3.32378	3.327137	3.181922	2.67636	3.713718	1.775202	3.779259	2.312921	2.86017	4.021196	5.680421	4.435966	2.56067	3.861355	4.192226	3.773163	2.561792	3.514703	2.740259	5.328775	2.816481	2.498899	3.125214	3.2182	5.545487	3.369782	4.489493	3.735578	3.681198	2.320979	3.35633	3.572015	2.392013	3.360477	4.6758	2.701868	3.394581	4.206384	2.655914	3.586664	4.07586	4.377711	2.056037	4.363249	3.550744	3.991771	5.613135	2.440604	3.298811
UBQLN4	4.031881	3.605083	3.726176	3.199108	4.402404	1.720574	4.006117	2.754513	3.207137	3.792657	7.251252	4.258984	3.155135	4.475355	4.29944	4.032515	3.454805	3.984311	3.459322	4.285496	3.110427	2.443027	4.970653	2.824144	5.741288	2.948799	3.821533	4.412	4.743826	3.149878	3.779023	3.164528	3.016351	3.277075	6.016396	3.177331	3.912725	5.029556	3.208631	3.39925	5.825876	4.131848	3.306164	4.411582	5.712564	4.539489	5.251355	2.625392	4.079025
BRSK2	0.006130038	0.03297607	0.0109885	0.002386733	0.00407447	0	0.00855732	0.0161192	0.0144523	0.008388414	0.005266507	0.01834439	0.01307158	0.007641902	0.02151768	0.001829891	0.006624085	0.01674557	0.0198595	0.006872101	0.02074054	0.005414024	0.01403235	0.003154197	0.007016753	0.005335235	0.02213277	0.005620395	0.002189819	0.01345668	0.02436726	0.00207685	0.002862399	0	0.008253772	0.01508431	0.007850389	0.0056025	0.006919616	0.0110512	0.008192461	0.028394	0.002638285	0.01185818	0.002966018	0.004067329	0.01145237	0.007641995	0.004140079
BAP1	8.253854	7.077438	3.726405	3.604755	5.908978	5.252614	7.268502	5.66443	5.667451	9.774966	12.9381	8.613863	5.123028	6.33442	10.6701	6.092221	6.968211	9.009754	5.695139	8.614874	6.096491	6.169688	6.626313	4.203929	9.275307	6.185545	7.450227	6.700355	8.187632	9.789895	6.551095	9.050001	8.478254	7.077815	8.177237	4.981478	6.791325	8.316261	6.685365	6.911806	6.343284	9.04409	5.242052	9.343521	9.542579	8.903475	8.795438	6.633655	6.939799
SPRTN	0.6520021	0.5685064	0.8862002	0.5551386	0.6190973	0.2484704	0.7726463	0.7473321	0.6418966	0.5882684	0.8894774	0.839267	0.5377931	0.6341679	0.6633341	0.7763835	0.7406806	0.5284552	0.4377122	0.8005416	0.6727094	0.5916655	0.5117164	0.7115257	0.6752372	0.5487577	1.01536	0.7029024	0.4735047	0.3302947	0.6621769	0.4296579	0.4750758	0.3869569	0.5932968	0.6082594	0.7524012	0.820716	0.7885532	0.5011705	0.5793142	0.9264767	0.431712	0.582119	0.3744053	0.480148	0.6692831	0.4942401	0.4161516
GGA3	1.873615	1.279869	1.308018	1.064464	1.497374	0.6181204	1.788149	1.374128	0.9565748	1.691809	2.422734	1.697317	1.304575	1.604806	1.52675	1.483849	1.345154	1.735081	1.454076	2.167103	1.695315	1.387417	1.98107	1.065717	1.896616	1.31176	1.760221	1.589299	1.548057	1.056221	1.500945	1.379672	1.273631	1.376728	1.836268	1.003633	1.358862	1.434745	1.08265	1.592364	1.545827	2.728014	1.226024	2.305311	1.584917	1.420752	2.343097	1.159924	1.149184
EED	0.687569	0.6488992	0.6955409	0.6786565	0.6474287	0.4902186	0.6714548	0.6740323	0.6209196	0.8776019	1.121835	0.8792408	0.6713468	0.5463677	0.6510118	0.898409	0.5670136	0.7029704	0.5973548	1.072812	0.9055381	0.548663	0.7455424	0.5989553	1.295602	0.6614125	0.9418251	0.6691146	0.50201	0.5262878	0.6413258	0.572152	0.5069335	0.7571174	0.7389961	0.5738658	0.6990175	0.6761713	0.6535841	0.715457	0.6468561	1.285087	0.5788617	0.668919	0.4464918	0.624284	1.104256	0.6942462	0.5275052
NEDD8	5.999899	6.978463	6.48898	7.577341	5.354756	10.48038	6.631993	6.812793	6.378327	8.906964	10.82487	6.627005	8.137033	5.897604	5.87311	7.278148	5.823324	6.173593	5.821269	9.571599	9.107419	7.283834	8.080847	6.578616	9.710639	7.206318	10.93977	6.191211	8.549936	13.87145	6.325657	8.423014	7.498183	8.785711	7.630555	6.344076	8.270485	9.129298	8.742958	8.574601	7.202105	8.594218	5.530763	5.592191	8.841107	6.572238	8.225545	7.366428	7.352877
SART1	7.23859	8.640046	6.231938	6.772421	6.792416	8.772803	7.026916	8.717031	5.400146	11.71142	13.51423	8.930015	9.167336	6.430796	6.262037	7.237755	6.476889	6.208011	6.596056	7.739922	10.05151	8.666769	8.169577	7.665776	7.790797	6.525818	9.847105	6.955385	8.115886	10.19593	7.198318	6.380619	7.249132	6.308118	8.204355	7.71177	4.312234	6.068448	9.949891	5.844567	7.54819	9.608249	7.166029	7.485729	9.136053	6.254437	7.461193	7.793519	6.13162
TRIM74	0.02876659	0.01289564	0	0	0.02868056	0	0.04015716	0	0.0226069	0.1049721	0.01235714	0.01229788	0.03680481	0	0.01262207	0.04293589	0	0.07858239	0.0266272	0.04299852	0.09732967	0	0.1053599	0.01480178	0.0768313	0.03755519	0	0	0.01027622	0.03157425	0.01429361	0.01949217	0.04029736	0.08397919	0	0.02359551	0	0.04381833	0	0.05186024	0.03844497	0	0.01238075	0.03709813	0	0.01908686	0.06449141	0.04781572	0.009714129
TRIM47	4.478025	1.992339	2.249213	1.908697	4.014812	1.831705	3.379391	5.318005	2.339051	3.360297	8.029968	2.19938	5.364592	3.96228	3.025569	3.445385	4.933525	2.556916	2.449596	2.853534	9.637449	5.203912	2.441671	3.360952	7.250595	2.303286	12.01059	2.358478	2.275626	2.631235	2.810591	3.317196	2.458887	1.700452	1.450688	5.650429	2.043813	1.829899	2.827656	1.689858	2.123871	3.441398	4.839938	2.275253	4.046663	3.458215	1.957522	3.027711	1.177905
TRAF5	0.2274783	0.2649252	0.1541398	0.1095696	0.2229011	0.03303913	0.1293123	0.09044404	0.289348	0.2738442	0.2175963	0.2386092	0.254037	0.1130429	0.1893339	0.189014	0.1773899	0.1494796	0.1237315	0.3855902	0.2360544	0.2195488	0.4273153	0.1206685	0.2952799	0.1020537	0.2878855	0.1032079	0.09382773	0.1287013	0.1025426	0.07468579	0.03942191	0.06675075	0.1484073	0.1384974	0.09910834	0.1886121	0.1667737	0.1623475	0.1347683	1.057288	0.04642849	0.2842888	0.05446532	0.1680498	0.3732846	0.08770675	0.0681055
RNF213	2.195023	2.572201	1.296087	1.388635	2.562061	0.4871543	2.964414	0.8100922	1.55798	2.788855	2.646754	3.26915	1.366288	2.391106	3.73356	2.169104	2.157463	2.402659	1.599922	3.999945	1.390627	1.748957	3.940386	0.8520366	7.805472	1.193047	3.560202	2.404989	1.960836	1.710217	1.444656	1.58419	1.397733	1.297706	6.391579	0.9044747	1.227222	4.037064	1.735429	2.319833	2.83703	5.674184	0.7898063	4.720794	1.509245	3.43368	8.002974	1.416832	1.674025
TRAIP	0.03242082	0.09882969	0.1239818	0.08583682	0.04309848	0.09135122	0.08146501	0.0454677	0.2038293	0.124222	0.3063911	0.1164247	0.08849097	0.05388911	0.125184	0.07355287	0.02802701	0.1062777	0.07202319	0.1599201	0.04936207	0.1374429	0.1009323	0.04670976	0.2474035	0.1297993	0.1287625	0.07134095	0.1204487	0.1494576	0.08376851	0.0966604	0.04844411	0.1325059	0.1571505	0.03722999	0.008303898	0.1422276	0.0805129	0.1870338	0.1516503	0.2052343	0.03906974	0.1505186	0.09412084	0.09465048	0.3294998	0.0916126	0.0832057
NEURL2	0.2439411	0.3645174	0.4567152	0.2912677	0.3891385	0.3701094	0.61296	0.6557082	0.306731	0.8159844	1.14569	0.4588594	0.4022691	0.2973469	0.2283421	0.3786609	0.3514686	0.9181233	0.4666514	0.3403196	0.6740416	0.4596219	0.2978179	0.2677746	0.4095335	0.5944748	0.3669834	0.5069631	0.325332	0.8032504	0.2747427	0.4297642	0.4252544	0.4866323	0.2189692	0.4268592	0.2707479	0.5152578	0.5874387	0.4925487	0.3368811	0.3515312	0.3919586	0.2936198	0.3776988	0.2158092	0.1458368	0.5811851	0.4393385
UBE2T	0.158932	0.6768455	0.6054043	0.4331618	0.2508898	0.3014162	0.3050624	0.2089593	1.530031	0.5799584	0.4266983	0.2547913	0.9658758	0.5118352	0.6101853	0.3795452	0.1431176	0.2170792	0.4965035	0.9650947	0.3024759	0.3333742	0.6366732	0.2248898	2.592384	0.4322667	0.8248823	0.5464449	0.09935608	0.7195817	0.3948525	0.2826914	0.2226382	0.2754853	1.444457	0.325906	0.737815	0.8957372	0.3139556	0.7163044	1.778883	0.8435216	0.2223071	0.3330645	0.5382946	0.7381687	2.07846	0.6274185	0.1610083
TAF1D	1.294095	1.595059	1.714664	1.692567	1.409644	0.8332924	1.520627	2.546102	1.747652	2.546821	3.037474	1.720931	2.51624	0.9272332	1.307633	2.161798	2.242858	1.770988	2.251497	2.043257	4.635659	1.93301	1.994827	1.153319	2.836018	1.224722	2.213714	1.317828	0.9748409	1.693449	1.755488	1.549431	1.487802	1.951299	1.24846	2.263092	1.483501	1.81122	1.548711	1.766728	1.141797	3.103781	1.728201	1.516591	0.4668751	1.1104	1.652471	1.666534	0.9452782
NPLOC4	7.323693	4.846393	2.357055	3.300631	4.474201	2.859559	4.909744	4.073577	3.372714	5.677219	6.622372	4.948631	4.097907	4.576914	5.296288	4.068966	5.299842	5.300404	3.751579	5.318248	4.688156	4.130002	4.03892	3.47274	6.974931	3.304389	5.066687	5.093855	3.599875	4.846384	4.796382	3.736114	4.420731	3.106399	6.811029	4.323216	4.174435	6.562821	3.347719	4.176869	4.07723	5.549754	3.399309	5.605903	5.094012	5.633537	6.20291	3.592517	4.507441
NEURL1B	1.350359	0.9537895	1.34019	1.438796	1.396671	0.3212366	1.5954	0.2482693	1.04827	1.712639	3.856744	2.754079	0.4747634	1.010041	4.005908	1.527843	0.9134772	2.771106	1.039578	4.418401	0.4095244	0.7417588	1.007254	0.4507885	2.711869	1.949238	2.309932	2.403711	1.141254	1.482157	0.8902621	1.727342	0.9258252	1.894153	4.310435	0.5240928	0.6411168	3.072332	2.226953	1.824034	1.723251	2.962126	0.2721606	2.586702	0.6820557	2.360127	1.703193	2.236351	1.701659
PHIP	0.8876963	0.7529392	1.166729	0.6365467	1.071813	0.351239	1.054206	0.7934722	0.7415317	0.8214746	1.056185	1.513886	0.7258415	0.8040986	1.387066	1.013246	0.6532951	0.9769548	0.783254	1.231415	1.326166	0.6528714	0.8990665	0.729505	0.9113244	0.647539	1.237928	1.106662	0.6536108	0.403053	0.6743138	0.5820279	0.530807	0.6606874	0.9286727	0.9455135	0.5765895	0.7830923	0.558689	0.7080614	0.9676496	1.62942	0.4768783	1.002726	0.1344155	0.5974683	1.265894	0.6647826	0.5553188
TRIM11	0.7349062	0.6521947	0.5477869	0.7876017	0.9868795	0.5750513	0.6798785	0.8363109	0.5618811	0.9840637	1.429703	0.751894	1.005069	0.5693636	0.6274283	0.7005238	0.7752917	0.7304347	0.5718719	1.061255	0.9946008	0.6710684	0.7504693	0.8203809	1.018959	0.7371896	1.274987	0.6486821	0.4271655	0.7902281	0.812021	0.4878426	0.7142418	0.4818137	0.540039	0.9399585	0.679544	0.5631334	0.939237	0.4832461	0.4694402	1.357772	0.6947737	0.7774794	0.6557215	0.621504	0.8023788	0.8281752	0.4576404
PEX2	3.338244	3.267837	3.666232	3.126687	3.418825	2.353365	4.419342	3.467183	3.48007	4.156342	5.183599	3.724343	2.647613	3.648445	4.113975	4.199564	2.926321	3.20644	3.019034	4.216509	3.828531	3.016015	4.19899	2.681693	4.737414	3.505771	4.3046	3.404256	3.896962	2.392857	2.936601	3.687269	3.31241	3.924901	4.311309	2.727684	5.545632	4.270309	3.941256	3.718368	3.109879	4.296252	2.536277	3.755967	2.991433	3.350679	4.451558	3.414929	4.53502
EPS15L1	1.284878	0.859488	0.9776726	0.9653607	0.7506067	0.5629623	1.215615	0.8952523	0.7750632	1.06456	1.987844	1.14579	0.9632288	0.8509405	1.127546	1.047276	0.9238136	1.021445	0.9895521	1.159086	1.292725	0.7491446	1.114451	0.7437725	1.160503	0.8387134	1.451987	0.8191164	0.87675	0.674843	0.7506577	0.8876349	0.7171506	0.8919576	1.240073	0.8027817	0.6138374	1.155956	0.9773044	0.8686391	1.026277	1.257328	0.7754876	0.9644325	1.12681	0.982404	1.177725	0.8426081	0.6813394
USP36	2.701145	1.782947	2.395665	1.270237	2.597892	0.8739646	1.509561	2.829464	1.508797	2.2928	3.259522	2.399619	2.690872	1.738409	2.036648	1.709764	2.776078	1.754469	1.970094	2.166007	3.003743	1.723974	1.711794	1.574948	2.174885	1.23229	3.33152	1.76028	1.27347	1.249785	1.564135	1.203117	2.186664	1.351042	1.172214	2.320823	2.461638	1.517369	4.01887	1.237434	1.359466	2.361171	2.565665	1.622072	1.57632	1.374196	1.795982	1.237656	1.098596
PML	1.058142	1.865925	1.136675	1.260046	1.731074	0.8115875	1.505132	1.501838	0.881486	1.570735	2.36103	1.243459	1.260426	1.250345	1.133945	0.8952097	1.437858	1.155308	1.318308	1.732814	1.372955	1.694881	2.643381	1.152579	4.048825	0.9034877	1.899672	1.627678	1.24566	1.264166	1.732639	0.8223351	0.8398844	0.7320063	3.585464	1.510994	0.8006448	1.467681	1.149149	1.086104	1.547075	2.392556	1.191404	2.254943	1.353961	1.572761	3.240429	0.865527	0.8456051
SPSB2	1.147631	1.052141	0.4434074	0.6114524	0.5792685	1.599056	1.18046	0.4916126	0.4950238	1.15716	1.527134	1.320613	0.4489577	1.269319	0.8480879	0.5306154	0.4413472	0.8800031	0.5271469	1.270433	0.8758479	1.501322	0.6557764	0.5949508	1.395945	1.194093	0.9969497	0.8069645	1.122011	1.524829	0.5830999	0.777632	1.120114	0.8816616	0.9410764	0.5025159	1.259747	1.151389	0.5746738	1.144919	0.4324472	1.165737	0.6684694	0.6120359	0.6179067	1.374067	1.063964	1.319534	0.5769408
PJA1	2.212849	1.691857	1.756208	1.649148	2.901036	0.8533148	2.297844	1.558815	1.344273	2.247845	4.257127	2.222824	1.916405	2.098574	2.025282	2.532832	1.41809	1.594665	1.237763	2.785106	2.916721	1.031145	2.330733	1.66252	2.786752	1.35879	3.786478	1.879511	1.595531	1.683788	1.706626	1.706397	1.394614	1.758676	2.193486	1.670307	1.330006	2.043095	2.229698	1.473353	1.900507	3.17031	1.040022	2.144687	1.491079	2.116792	2.632655	1.235466	1.554102
PSMD14	2.943626	2.789485	2.896981	2.763059	3.173225	1.563758	3.161513	2.81863	3.196741	2.311796	3.523071	2.265386	3.490702	3.047165	2.547002	3.897165	3.223436	1.932084	2.630576	3.214716	3.024596	3.48339	3.558522	2.531464	6.109637	2.296438	3.69155	2.393979	2.533132	2.935288	3.075495	2.43225	2.222839	2.046052	4.784989	2.851836	2.935535	4.913384	2.450976	3.141439	3.592388	3.106321	2.186017	2.598129	1.587845	2.159191	4.74663	2.446442	2.743551
DTX2	1.367999	1.064729	0.7923356	0.9051461	1.464318	1.186932	1.101287	1.680906	0.9695454	1.71503	2.040535	1.187594	1.041565	0.8997772	0.9979523	1.137408	1.009686	1.123391	0.9594057	1.398744	1.831533	1.41205	1.886587	1.217792	1.918125	1.092018	1.958265	1.161927	0.8604489	1.653512	1.280236	0.8075296	1.030673	1.019849	1.615934	1.245999	0.7738535	0.9204456	1.383152	0.9078114	0.9589932	1.827088	1.35814	1.650561	1.222293	1.219519	1.542857	1.091603	0.9465862
UBE2A	2.935468	3.124428	3.553541	3.010329	3.377154	1.781834	3.48202	3.78214	3.129451	3.815715	4.671813	3.415054	4.056728	3.469477	3.121492	3.871403	3.674725	2.658357	3.25539	4.064069	4.430027	3.031775	4.061145	3.173571	5.701129	2.575805	5.12919	2.639942	2.595789	2.847838	3.287787	2.638502	2.576628	2.610685	3.947053	3.282749	4.308799	3.733508	3.585174	2.790614	3.229048	4.758304	2.606164	3.258145	2.398255	2.996062	5.097566	2.366339	2.49443
KMT2B	2.379458	1.649841	1.202854	1.267849	1.881182	0.8454276	1.95247	2.567344	1.214822	2.302163	2.882486	2.317811	1.537975	1.565267	1.661806	1.650396	2.231661	2.316617	1.842399	2.372136	2.395717	1.812476	1.66044	1.552672	2.191171	1.671445	2.43205	1.996685	1.39266	0.9353308	1.548458	1.564894	1.710831	1.521784	1.806996	2.196536	1.267924	1.974024	1.503292	1.528845	1.521236	2.604421	2.074749	2.219167	1.294715	1.775455	1.87045	1.373688	1.19276
BRCA1	0.1201876	0.5905066	0.8603406	0.2545654	0.1741503	0.1536946	0.843922	0.4045293	0.4798174	0.1271871	0.9768104	0.2774568	0.5125718	0.5014302	0.3543817	0.2281807	0.3878905	0.1685373	0.7253446	0.366484	0.07726275	0.1889456	0.4467996	0.05442119	0.3136661	0.2531427	0.1627285	0.4540049	0.4018653	0.0976194	0.484919	0.1221583	0.3277476	0.08596251	0.5825745	0.2405417	0.4648306	0.6634609	0.0895411	0.2236071	0.9075266	0.2486604	0.07448703	0.1890963	0.2442416	0.366829	0.7203214	0.105881	0.1477327
PCGF2	1.446277	1.583042	1.674353	1.506316	1.13754	1.116743	0.9547962	1.938498	1.908525	2.611315	2.54721	1.689997	2.313011	1.076777	1.760989	1.439104	0.8942911	1.470587	1.528368	2.423023	2.625091	1.623294	1.533953	1.401536	1.890009	1.269246	2.284558	1.524941	0.9988567	1.64035	1.634882	0.9840772	0.9173283	1.543728	1.484843	1.725069	1.589774	1.321813	2.156345	1.464456	1.622806	2.191156	1.063365	1.422181	1.282932	2.063175	1.558148	1.392314	0.8302634
TRIM24	3.688798	2.015624	3.729763	3.227957	2.037104	1.601038	3.253623	1.882061	2.132732	3.185216	4.077733	3.926765	2.416522	2.947511	4.956318	4.097816	1.81126	3.248215	2.314528	4.65483	2.107296	1.855886	3.562475	2.212046	3.641195	2.948966	3.658879	3.302191	3.404163	1.923698	3.193894	3.09953	2.56014	3.303309	3.459443	1.653974	2.611732	3.090402	2.545489	3.258902	4.626359	3.32765	1.812717	2.739513	1.416316	2.931577	2.833766	2.964705	2.863164
TRIM39	1.39183	1.072813	1.091914	1.048732	1.381012	0.7053456	0.8107261	1.233125	1.070195	1.703632	1.70332	1.55817	1.370792	1.098481	1.287305	1.285293	1.280387	1.057658	0.9685565	1.54535	1.499138	1.101027	1.19649	1.262302	1.868238	1.106791	1.699191	1.083321	0.9800926	1.132018	1.054778	0.9295313	1.225011	1.216772	1.071835	1.071823	1.05151	1.19579	1.356349	1.039777	0.8631424	1.982764	1.068764	1.265497	0.8866112	1.049723	1.350644	1.027758	0.7743237
FUS	6.757007	5.526848	4.760367	4.335605	5.436211	3.79291	4.506598	7.827084	5.431425	7.39559	9.08779	6.296292	6.319741	4.452862	7.377715	5.780897	6.939914	4.389743	6.170685	6.630787	12.69271	7.910372	6.341506	6.458129	7.665329	3.585136	9.976999	4.542672	4.470361	4.044748	3.641653	4.480939	4.92105	3.381761	6.973065	7.840998	3.820738	5.247807	7.901405	5.323654	5.469369	10.15631	4.23998	6.700022	5.455598	4.617118	8.389148	5.210459	3.506017
NCK2	4.295251	2.797841	3.530533	2.716549	2.610362	2.078195	3.383258	2.270074	2.285569	4.434881	5.179632	3.841896	2.55912	2.12302	3.409137	2.834748	2.99233	3.395675	2.521725	5.045258	6.446329	2.887346	3.518251	2.512318	4.228082	2.623613	8.360884	2.439447	2.55309	1.732006	3.410555	2.474124	1.817312	2.411793	4.344642	4.051317	2.555507	3.707881	3.586452	2.056417	3.168078	6.129214	1.924755	3.714137	1.492784	3.079994	3.368461	2.758195	1.973765
MYLIP	0.9766224	1.338434	1.738155	0.9832137	1.339999	0.3931145	1.037105	1.186204	1.376021	1.132776	2.780841	1.670047	0.719961	1.246477	1.916087	0.9953793	1.105587	1.149722	0.606965	2.533787	1.569557	0.7578107	1.418008	1.42141	1.591665	0.8803533	2.109386	1.12568	1.171228	0.7273894	0.811088	0.8461037	0.3713389	1.568096	1.63432	0.9841652	0.8397587	1.351616	1.960725	0.9759028	0.9462718	2.628031	0.4383388	1.187507	0.5400441	0.962738	1.574338	1.246492	0.9187106
PIPSL	0.082105	0.02265013	0.07547622	0.004918095	0.08815632	0.006844525	0.04849127	0.06089449	0.07941432	0.02880857	0.08139111	0.05940061	0.03232232	0.02099584	0.03325445	0.02639468	0.03639885	0.04025686	0.06430667	0.09440421	0.04273789	0.07251479	0.09831103	0.02599812	0.009639134	0.04397508	0.1311193	0.01158137	0.06317267	0.04852539	0.04393471	0.06847281	0.023593	0.01843782	0.0170077	0.03108268	0.03235298	0.04617798	0.02138781	0.05009854	0.0633051	0.05850858	0.07611018	0.07330479	0.0366706	0.02514338	0.1085541	0.03149414	0.05118621
ESR1	1.647109	1.937451	4.130605	2.895231	1.601425	1.798464	2.385992	2.510513	1.955659	0.9502874	0.6788664	2.556438	1.639278	2.690049	3.151048	1.756339	4.184873	1.735885	3.61395	2.502605	1.781902	1.103723	2.925361	3.166404	0.4620122	1.487595	1.855273	3.139903	2.303661	0.9610166	3.511258	1.58523	2.031151	1.996348	1.348205	1.859092	3.256484	2.191596	1.415915	1.598606	3.888014	1.586745	1.992385	2.88893	1.772677	2.041535	1.969868	1.700493	1.558014
KATNB1	1.530037	1.516402	1.170325	0.9976524	1.127248	0.9089755	1.540792	1.450164	1.231389	1.862485	3.163516	1.741638	1.371874	1.275425	1.362906	1.279407	1.185232	1.590445	1.185893	1.846136	1.609944	1.505991	1.839828	0.9912101	2.173372	1.540229	2.246313	1.394381	1.876781	1.492212	1.126633	1.492669	1.467625	1.419383	2.370371	0.8316246	1.186282	1.816751	1.57625	1.661651	1.662948	1.857147	1.229742	1.634406	2.56432	1.60229	2.33155	1.195008	1.562475
CDCA3	0.02619932	0.08389124	0.08721889	0.09617821	0.03731567	0.04461715	0.05224764	0.02296409	0.1411841	0.08194618	0.07717254	0.07680249	0.07342516	0.02488451	0.08868049	0.05809751	0.03505152	0.1158741	0.1004679	0.1146862	0.03799008	0.07272299	0.06511376	0.02696161	0.3855739	0.1693892	0.1047289	0.08922141	0.05882876	0.0616209	0.05951076	0.09890735	0.03495337	0.08741085	0.1007886	0.02455969	0.1342079	0.1117418	0.03379877	0.1457444	0.1650658	0.1675838	0.03221666	0.07240139	0.0905467	0.06953384	0.2181619	0.1835255	0.06319425
HGS	2.978604	2.148833	1.796629	1.594866	2.250699	1.261187	3.254497	2.846704	1.408109	3.02832	5.157663	2.752759	2.160173	2.441396	2.611627	2.476151	2.611124	2.726246	2.216106	2.668657	2.699435	2.295628	2.687442	1.603858	3.364471	2.090434	3.975049	2.232718	2.600578	1.0607	2.251865	1.667438	2.259829	1.665022	3.468662	2.106761	1.920395	2.45676	2.745943	2.061046	2.14453	2.038243	2.484468	2.879309	2.860069	2.438944	2.743102	1.474229	1.906072
[truncated: 375 more columns]
