# Supplementary material for: UBE2O reduces the effectiveness of interferon-α via degradation of IFIT3 in hepatocellular carcinoma
Source: Cell Death Dis. 2023 Dec 21;14(12):854. doi: 10.1038/s41419-023-06369-9 (PMC10740027; doi:10.1038/s41419-023-06369-9)
Supplement: Supplementary file 7 — Supplementary Table 4 [file 41419_2023_6369_MOESM7_ESM.xlsx]

## Sheet: Sheet1
Supplementary Table 4
Gene	KM.Pvalue	Hazard ratio (HR)	HR.95L	HR.95H	UniCOX.Pvalue
SENP1	0.000408141438567045	1.46174450693843	1.20118178063548	1.77882901490085	0.000150673025406452
TRIM37	0.00120554984556165	1.11093242453026	1.03794770929267	1.18904916001378	0.00241165970948351
KLHL21	0.20194612815126	1.0471144753428	1.00988373456382	1.08571777814204	0.0126874683372629
UFC1	0.10677725013908	1.00777530564989	0.999408117751776	1.01621254484345	0.0686401948594861
ANKRD13D	0.0898142893461643	1.11790641615438	1.02158749830589	1.22330662557201	0.0153267385037047
TRIM50	0.668603111550648	0.989529173364304	0.962144968187853	1.01769277740261	0.462263131957008
HDAC4	0.0724911293924688	1.59726659250033	1.2399464177109	2.05755710978832	0.000289420644900245
BCL6B	0.440482720021801	1.01438529751339	0.915700337296915	1.1237055288729	0.784458643194398
RHOBTB2	0.88296721086635	1.00512814504101	0.962015806204087	1.05017254543867	0.819115990645574
DCUN1D2	0.24012995424948	1.15917395919045	1.0499474529836	1.27976334801038	0.00344214199019063
COPS6	0.0462378168711829	1.00742133126511	1.00029303481546	1.01460042543954	0.0412673202609776
INPPL1	0.07622603274239	1.03752360478506	1.00562752329409	1.07043135311183	0.0207662011612916
SAE1	0.000398988480024842	1.02565995007856	1.01290107902486	1.0385795365209	7.27713219443954e-05
DNAJB2	0.0129015479619463	1.02297693238528	0.99984963682598	1.04663918018158	0.0515257024640083
CDC20	6.34727092307941e-06	1.02498065531061	1.01648752891344	1.03354474489616	6.17308967433366e-09
POLH	0.85585841957377	1.02677972990987	0.926453871750469	1.13796989348408	0.6144233012949
RBBP7	0.0131256794971417	1.05038017707651	1.02112905569826	1.0804692220229	0.000647352053175817
USP35	0.510904015647029	0.984122899788431	0.878799261923566	1.10206952127849	0.78168914334541
TRIM65	0.0161225045311868	1.1020599896058	1.03414209647598	1.17443843049102	0.00274972566577567
BARD1	0.00381128381157148	1.52771400623333	1.23534633695599	1.8892759180332	9.22741911032914e-05
USP21	0.00376721162976867	1.1358944390688	1.06913249505162	1.20682533051727	3.74033470173152e-05
NEDD4L	0.320870858150282	1.06779256425733	0.99649925954756	1.14418646010928	0.0628155639739649
TRAF3	0.00868552176947113	1.29383235644693	1.13836007512838	1.47053836757252	8.01519109013048e-05
USP1	0.000797390314366653	1.09256414325287	1.05311291694088	1.13349327305696	2.38268988729182e-06
RNF43	0.188238256977481	1.01414002087037	0.98477265941637	1.04438316000821	0.349009730649611
RAD18	0.0261908242081151	1.45057359424438	1.19148716383189	1.76599783547139	0.000211211261863481
NSMCE2	0.134233285685848	1.04561563281843	1.00930574092931	1.08323177730826	0.0133747981485142
KCTD6	0.0236005721285356	1.12614276823835	1.0615048053729	1.19471671539916	8.18044237381519e-05
SMURF1	0.387010617903632	1.03115955687467	0.974288114621979	1.0913507162576	0.289117770486208
MARCH9	0.694255748602783	1.03601290405824	0.951407005687755	1.12814256249805	0.415673900829112
UBE3D	0.0496907427180782	2.65464711911714	1.29616626818533	5.43691924408987	0.00760371871108341
TRIM59	0.0244524667885488	1.94878290001056	1.39037746690302	2.73145594040216	0.000107428340075098
UBAP2L	0.0493407339041104	1.04951362273771	1.02876803994992	1.07067754978628	2.09243313914868e-06
FBXW8	0.100635550337639	1.18371637493663	0.983009968252494	1.42540208293515	0.0752078058814567
WDR53	0.000301060954429277	1.28784338686921	1.16192848584843	1.42740332929501	1.4432647586236e-06
NACC1	0.117762172734913	1.02702941448523	0.999752666456954	1.05505036756338	0.052142818548123
COPS5	0.00950740322228794	1.05814507317493	1.00753895318403	1.11129300990894	0.0237999046101528
UBE2C	0.0424766797875133	1.01580587841876	1.00946045393774	1.02219118996192	9.33846016526387e-07
UBE2Q2	0.187510221133126	1.05557271232897	1.00904419902357	1.10424672387172	0.0187021174075598
SOCS7	0.00168759357383164	1.32890898292491	1.12175370442564	1.57431981542038	0.00100625110028122
TRIM17	0.210675520758189	1.04447576334766	0.856004443602285	1.27444387511561	0.668218555876174
MID1	0.530416000263655	1.15258972763389	1.06498938856072	1.24739560273226	0.000429628236306196
KLHL7	0.151541888667167	1.32786525521996	1.1151559007884	1.58114765368125	0.0014544330225186
RCBTB1	0.286099413209113	1.01363492735326	0.944490036631246	1.08784182585463	0.707149374845528
ANAPC11	0.684595809081481	1.00611317387948	0.998748612740556	1.0135320397354	0.103968910180326
PSMD4	0.0587291460971685	1.00233992561623	0.999591815077377	1.00509559135053	0.0952156603713129
EIF3H	0.00395911656419912	1.01117236215329	1.0017993967035	1.02063302228688	0.0193701368093111
OTUD3	0.00593094069997258	1.67099221082744	1.13556977967815	2.45886692179968	0.00918654968143194
USP27X	0.00126065265755171	1.05687493086238	0.974471398622674	1.14624669442749	0.18168492806355
TRIM54	0.00379946607248893	1.02799627837075	0.993272712115082	1.0639337368826	0.115268720735761
TRIM40	0.419491968442189	1.03792102388802	0.662603133609329	1.62582999866089	0.870877972452025
OTUD6B	0.0605578472688232	1.21560608369972	1.0650440424879	1.38745262334497	0.0038032280178677
FBXO45	0.00388771626547135	1.29867344860696	1.13763941787877	1.48250201215902	0.000109232729404364
FBXO9	0.433375983158642	0.991664043225959	0.933015392292213	1.05399930456803	0.787832605281621
NOD1	0.00884037152536477	1.54954625230467	1.03783578038553	2.31355830412735	0.032228876954503
RNF187	0.121578584388256	1.00154543838345	0.996650219699509	1.00646470077449	0.536752611841868
RNF20	0.189308779118475	1.09095474461828	1.04309740827988	1.14100777679795	0.000142649705010293
IKBKG	0.558402238201028	1.02302721944841	0.966291053479356	1.08309467211134	0.434186677731386
DTL	0.00917134607037906	1.06828246720151	1.01574687293014	1.12353526271564	0.01025168904362
UHRF1	0.0561628982923745	1.14332345599573	1.0663840776037	1.22581399374176	0.000164412893482508
SKP2	0.0243489790923598	1.05584516140682	1.02840925638643	1.08401300157813	5.22442921257133e-05
TRIM3	0.65032464749579	1.26982438428928	0.974525140817917	1.65460479098807	0.0769139049050152
ANKRD13B	0.0166449522349494	1.28991951087144	1.11293185139642	1.49505321681566	0.000722357160077961
RFWD3	0.065884453753791	1.20411542493637	1.08133664477009	1.34083494125731	0.000711630395577799
TRIM56	0.201779622905844	1.08171470676756	1.01076169012581	1.15764845291236	0.0232559403564036
CHFR	0.00555251004113455	1.47381735402805	1.09621225438538	1.98149362438218	0.0102219110372126
MARCH3	0.129104072270759	1.20925814262252	0.953536432263443	1.53355992075492	0.117004776564109
USP22	0.159500383784403	1.03662713408769	1.0179550825317	1.05564168160966	0.000104940359355431
TRIM46	0.215757929889865	1.2554519291945	0.846039710995091	1.86298530203075	0.258594091482375
UBE2O	0.0106146792086774	1.1692070592354	1.08187554794136	1.26358817330436	7.91844995684628e-05
FBXO27	0.99434046922143	1.01172495112038	0.981238073252716	1.04315905040908	0.455242898021953
BIRC3	0.637550357630935	1.00392998042046	0.991913651026937	1.0160918791102	0.523200843204008
SMURF2	0.239408856329548	1.1931771070686	1.04954836993849	1.35646116902266	0.00695558950757613
TAF5	0.653357368366919	1.25816166822646	0.953904327927588	1.65946493484676	0.103979351482351
SLX4	0.0508662972811713	1.80545356381085	1.1949424976682	2.72788236876516	0.00502002828317268
JOSD2	0.000807000164279037	1.00330743266573	0.992371712976804	1.01436366159888	0.554845465772543
GGA2	0.583232811450529	1.00682977546829	0.961299773911159	1.05451621261196	0.773127502109042
DZIP3	0.459723669652898	1.19950109056033	0.994106635590824	1.44733252424203	0.0576589842392734
FBXL6	0.0774471027592805	1.00494832565129	0.977461491336144	1.03320810710283	0.727198174889864
UBR5	0.120738055641418	1.13411454272963	1.05724310811478	1.21657524760257	0.000440778324397343
ATG10	0.000100370278688811	1.46387788527655	1.11901225274714	1.9150268084562	0.00543002125661175
RNF181	0.414628975085708	0.999703891895729	0.995057885754191	1.00437159061754	0.900834520771754
CUL7	0.626831948875613	1.02656386896044	0.987980924813076	1.06665356646882	0.179816524652533
CORO7	0.00698495732503179	1.15638831170507	0.970145424960341	1.37838502666008	0.104870379268715
DCAF4	0.00656867116751736	1.28016268670843	1.04108222867213	1.57414703594626	0.0191974408382319
SOCS3	0.314049565872497	0.996301748967846	0.98699165353114	1.00569966467814	0.439239052484701
TRIM62	0.0423828998707189	1.20630132018493	1.00704479213302	1.44498326831891	0.0417327393772453
TRAF2	0.0482134538660992	1.0496495884383	1.01464541235035	1.08586137097544	0.00510808405170084
STC1	0.0831222870089908	1.02086177102535	0.979096863793054	1.06440822566182	0.33265578039212
BAG6	0.0451425617354116	1.0037396579128	0.996476875737736	1.0110553745876	0.313732210029283
CUL4B	0.00826847232466232	1.08175578361873	1.04169385055479	1.1233584366168	4.4747881590707e-05
UBXN11	0.00189322260629143	1.05489673910061	0.99644122475041	1.11678150454266	0.0661518596665929
TRAF7	0.483730820537346	1.02784856073612	1.00114845921661	1.05526073988466	0.0408118174314678
DCAF13	0.00147812501003231	1.12004185287638	1.073460121174	1.16864495238329	1.68886843328976e-07
CCNF	0.00232927336524513	1.34638602892055	1.19577820368898	1.51596285438226	8.92051939543967e-07
SHARPIN	0.0471625349883351	1.00766631706443	0.998517250029725	1.01689921382527	0.100775679409511
PPARG	0.0104829636163387	1.01165041508849	0.992863360711244	1.0307929598848	0.225857651712082
RNF125	0.042798017065669	0.928084761887592	0.809368610120317	1.06421390016584	0.285188546941821
TRIM36	0.0107179559635663	2.16054251666885	1.39599753954733	3.34380529628112	0.000546078910393896
BIRC7	0.146076647275917	0.991469066039955	0.955406255427805	1.02889310524137	0.650395151263641
TRIM25	0.046350585332665	1.12202268466375	1.05790049074087	1.19003149721425	0.00012574415447728
RNF144A	0.628624988836489	1.10914828243448	1.03126243691707	1.19291643755107	0.00529294933869798
BIN1	0.431868752579696	1.01407495213895	0.991683074488072	1.03697243102235	0.219873690623324
NHLRC1	0.627035871390501	1.02206008387783	0.94858078475803	1.1012312623672	0.56649737081457
PARD6G	0.0827425720390135	1.33502029224343	1.12579718696843	1.58312634045667	0.000892378257522558
RING1	0.531033536249494	0.997615395370502	0.984361341078269	1.01104791050618	0.726442651874186
RPS27A	0.0919270604947777	1.00139587505529	0.999569069421025	1.0032260193471	0.134315304600614
CBX4	0.114661518287166	1.01919100137987	0.999630639762362	1.03913411211628	0.0545303337743592
DCAF16	0.00581725253968868	1.13490881922074	1.06296723762007	1.21171940428646	0.000152151564629005
FBXO31	0.935670279128784	0.99235549431976	0.97165025085407	1.01350195323988	0.475653130017226
RNF8	0.000331655848914814	1.25297199025822	1.07682523346593	1.45793278201565	0.00352827145804437
ZMIZ2	0.0312666374140892	1.04709348233807	1.01394929499212	1.08132109383575	0.00504607444539598
FBXL7	0.0101992273212244	1.12885290325025	1.03797861085863	1.22768317559298	0.00464810284182506
UBE2Q1	0.615650718211335	1.02236010678424	1.00699337701022	1.03796133302004	0.00421156471382146
USP14	0.00689839760571143	1.05463065260801	1.01594543830291	1.09478892417526	0.00527660711705265
E4F1	0.151959310301217	1.04576540091651	0.947479742828199	1.15424660213804	0.374202803116895
HLTF	0.0164839979238098	1.07913663026439	1.02982088905558	1.13081398829106	0.00141677621345906
KCTD7	0.0175304698416817	1.84637268098731	1.36545385583304	2.49667322153222	6.79748668057744e-05
STAMBPL1	0.0529128865657734	1.12880858739331	0.965931585763299	1.31915018180711	0.127513059715956
WSB2	0.00787191559882605	1.03272051579831	1.00725106471005	1.05883398997225	0.011503235706142
PSEN2	0.146244570152206	1.01677251411762	0.972228630660721	1.06335723189151	0.466775381600418
RNF24	0.00150413154830464	1.26356770293274	1.11705454212161	1.42929756756757	0.000198933523848327
DTX1	0.180213653833253	1.00949807367426	0.978672592735373	1.04129447203964	0.550200830607976
FBXL2	0.376713432761364	2.12699832413684	1.37287665923065	3.29535930300994	0.00072828649448862
UBE2S	0.000635343020597645	1.04173248831663	1.0209228595472	1.06296628297232	7.1484441759422e-05
FBXL19	0.00746241116464463	1.16465301144105	1.05808237997337	1.28195749473953	0.00185163839661432
CDC23	0.00511622498576936	1.11507675708785	1.054135399739	1.17954123778163	0.000145563447616278
PRKCI	0.00929372942739826	1.13805883290035	1.03232660599904	1.25462029130702	0.00933709365684933
TRIM71	0.157762121642994	1.07629942832556	1.00620915325304	1.15127203491322	0.0323443378234853
FBXO32	0.752483326335637	1.07278659583574	1.02533564621304	1.12243350209801	0.00233505829122552
UBE2M	0.0352739047463279	1.01093867214153	1.00204227505544	1.01991405380051	0.0158499339538554
UIMC1	0.000242724378403114	1.30983663455091	1.16396462213808	1.47398982458774	7.45147946696407e-06
TRIM45	0.0469115082752111	1.04005906549503	0.977356450746372	1.10678438648697	0.215704276636948
SH3RF3	0.333007434490468	1.04336637492809	0.967594582619703	1.12507181404759	0.269767884088166
AP1G2	0.79300072510948	1.0146478971032	0.924944248664231	1.11305125317847	0.758151650208556
WDR12	0.00367438315130042	1.38064642042631	1.21747221387852	1.56569038414718	4.99893322621801e-07
USP46	0.00803950243573104	1.83654437091757	1.32689988647634	2.54193647970376	0.00024686042326657
TRIM31	0.239119667586421	0.996344486868493	0.962604000529419	1.03126761988031	0.834956944209578
PELI3	0.0453409648554022	1.03496496727014	0.89867518250162	1.19192396133021	0.633330633033026
UCHL5	0.538587325392929	1.0466045473427	0.987433591644708	1.10932126250021	0.125012160383774
WDR76	0.00621498140401977	1.12913233088042	1.04166355913087	1.22394587913128	0.00315527012025282
MARK2	0.0121891844938201	1.08832567763852	1.02610409348549	1.1543202956963	0.00483415747775981
HECTD2	0.0092454226212032	1.32133405540882	0.860978656768239	2.02783619809649	0.202300520262799
WDR5	0.620619629595761	1.04021080724872	1.01234598670321	1.06884260690437	0.00443182811610963
FBXW10	0.295170713417746	1.22945673880918	1.07351149757784	1.40805559699532	0.0028359900371218
NUP43	0.00176765645788957	1.17153059899425	1.09589090163794	1.25239103849524	3.33700392156199e-06
MARK1	0.764162755684384	1.19366915231767	0.958239200513638	1.48694192893698	0.114246257926858
CUL9	0.973219843884426	1.12688544244974	0.961507936329742	1.32070755989023	0.140152846873063
KLHL17	0.0409104006419156	1.22688458087807	1.05842743341324	1.42215302370064	0.00665732188208556
FBXO44	0.874157236040768	1.01238921190509	0.971321397277742	1.05519338836179	0.560045651478051
FBXO2	0.20245670614252	0.999878202129773	0.995250111246897	1.00452781446236	0.958960614841415
UBL7	0.271665070100513	1.01987358049552	0.996507685009454	1.04378735441752	0.0960883143841842
TRIM27	0.00507970564113414	1.05325801081279	1.00986327353988	1.09851745915335	0.0156409026788844
PPIL2	0.042824606455994	1.12001232146509	1.0230260373922	1.22619322909052	0.0141836322286464
ASB6	0.377203884204695	1.15537186759746	1.06188181110767	1.25709296314549	0.000794712414436819
TRIM6	0.110628043532538	1.3976719926487	1.13993172063359	1.71368772679545	0.00128524412451858
AURKA	0.00241402636511934	1.02233727397728	1.00403931122287	1.04096870518978	0.0165100335645323
DTX3	0.776199128407556	1.0439926619374	0.980355725218379	1.11176040506762	0.179699775602807
MARK4	0.675965386197894	0.989523859058443	0.941711450782483	1.03976379052449	0.676837061436413
PIAS3	0.699080931378014	1.18458307171983	1.08644543651384	1.29158539089442	0.000123507773201731
MINDY1	0.784676689044686	1.0152988252455	0.972396819493511	1.06009366122959	0.490662834628151
UBE2Z	0.0128201301805408	1.03383089442196	1.01303831121924	1.05505024481744	0.00132910969582431
MINDY4	0.0374715983444339	1.36755559493425	0.7739461196199	2.41645801668269	0.281162386524831
UBD	0.513785209206816	1.00031266889851	0.998380105404702	1.00224897325378	0.751361122696339
UBAP2	0.012513509033993	1.34665988928388	1.188344385037	1.52606675324141	3.0976374981385e-06
KLHL22	0.0479349620651849	1.03097391244045	0.941419619321544	1.12904722433847	0.510580917513783
RNF113A	0.0152546971566947	1.01774211810841	0.992720673425256	1.04339422629118	0.166139700839026
DCUN1D5	0.0109722635863766	1.07601691656201	1.04108492136269	1.11212100086142	1.35446720138434e-05
ZBTB18	0.797141228414728	0.999842620649742	0.976758036489501	1.02347278314765	0.989463300583209
USP39	0.00465263204450084	1.11679358505001	1.06309952148198	1.17319957953719	1.11331123395698e-05
PIAS4	0.191547833145737	1.08751222287947	1.01808017976813	1.16167946141688	0.0126920948932706
RNF31	0.720730842947687	1.12541349105811	0.977636505732868	1.29552806020287	0.0999586513819734
UBE2I	0.0938620795743705	1.08234774943645	1.02332717340146	1.14477234765129	0.00567540256521228
UCHL1	0.0085847550275685	1.00335563521017	0.999342351946502	1.00738503551574	0.101369492441607
RASD2	0.669169566092932	1.18111620320006	0.806023039696511	1.73076378311344	0.393192576091008
KCTD13	0.826682762077718	1.05479489431498	0.888900376809113	1.25165012649316	0.541181217446175
TRIM28	0.0152792529158324	1.00628988341236	1.00244319371528	1.01015133406719	0.00133323321483937
GGA1	0.00541360223181964	1.04800420225292	1.00744833657933	1.09019268587904	0.0198863580376057
RBCK1	0.0521228362215194	1.00785732008316	0.998019076997648	1.01779254631183	0.117869761090359
DNAJC2	0.0481395815739452	1.21886367045153	1.09350359975766	1.35859511342789	0.000351318880056901
NLE1	0.0011644090387859	1.11907570584658	1.0412983712568	1.20266243565186	0.00220560940823933
USP49	0.108597911305953	1.82351762940873	0.959835935589316	3.46435929461511	0.0665397976640434
ANAPC4	0.392145780138678	1.27887344239387	1.08793307135511	1.50332527314679	0.00286824210711364
SUMO2	0.0265964351674024	1.02539081150431	1.01026928938042	1.04073866974842	0.00094029089481017
NAE1	0.0264791214632316	1.16786498944879	1.0887197648061	1.25276373008911	1.46383649742763e-05
ANAPC7	0.0217821808436589	1.16561899098542	1.09684209241628	1.23870850830752	7.85669023123289e-07
LRR1	0.000556038709237927	1.18596179430637	1.05884679452417	1.32833700288667	0.00319342811790257
USP54	0.00152203910758097	1.10130537436137	0.961211329620741	1.26181776079959	0.164507511147757
KLHL13	0.610409345939465	1.07571484790727	0.915356577056915	1.26416575027922	0.375535879791863
SOCS2	6.77447044994395e-06	0.791425746253157	0.704114372319367	0.88956387833576	8.77856756850029e-05
UFSP1	0.685701591432979	1.00144239995641	0.933991603544104	1.07376434287517	0.96768327036802
RNF216	0.0387570226569771	1.14816532877193	1.0654687996911	1.23728036201167	0.000291533364663192
SQSTM1	0.0568437488319135	1.00311483023297	1.0020740475062	1.00415669394641	4.31057202258915e-09
PCGF1	0.047251826254429	1.09468297593702	1.00469511924687	1.19273080445003	0.0387351337971924
RNF220	0.00747198507727909	1.20636904160512	1.11258154914551	1.30806255564905	5.53144559143956e-06
RBBP4	0.0098416709059197	1.08762387664015	1.049800645486	1.12680983968162	3.30088972316972e-06
RHBDD3	0.0541102236777662	1.02137160245487	0.987655062275812	1.0562391569152	0.216946756589225
UBL4A	0.0575876001305067	1.02312814533459	1.00855748601797	1.03790930738989	0.00178221852019231
NOSIP	0.443730365001599	1.01450462590365	0.993864780339666	1.03557310445003	0.169707939268246
ANAPC1	0.000455820470531165	2.36171366637635	1.5396929375834	3.62259987416919	8.24244743959173e-05
FANCD2	0.0218833791351083	1.33329331831868	1.14182611184572	1.55686671922374	0.000276051588553771
MDM4	0.702181174352928	1.01900553859175	0.911012205050544	1.13980063266336	0.741858820436184
RNF152	0.421968141556898	0.917902675805082	0.836005394684848	1.00782282938228	0.0724083404661865
UBOX5	0.596633952642664	1.11478625965158	0.933136596392493	1.331796876805	0.231155580443169
DCAF15	0.689222092866085	1.06497312284732	1.00456805933859	1.12901036604121	0.0346054880728583
OTUB2	0.0452430028478003	1.45672798058109	1.02501329666792	2.07027207969513	0.0359292390994311
TRIM32	0.102689639073412	1.24464118639387	1.11678256794377	1.38713812995866	7.58616693180194e-05
CBLL1	0.263417898532901	1.07381292870455	0.993278585631313	1.16087694080323	0.0733875915621613
RNF34	0.00313377775826806	1.18297209179816	1.09014096597694	1.28370826677374	5.58084237986424e-05
KLHL12	0.0805715802698009	1.06162266568351	1.02504324466119	1.09950745021054	0.000830067155778723
UBQLN4	0.00697349745304843	1.03531171434011	1.01149299025941	1.05969132378758	0.0034750885540905
BRSK2	0.572367558460367	1.82799515422054	1.28024970264707	2.6100894825007	0.000901783869110672
BAP1	0.040196557007606	1.02639115187153	0.995396226879028	1.05835120547248	0.0959094363773876
SPRTN	0.174029790799487	1.32459341986927	1.00535292213653	1.74520577732273	0.0457266940756167
GGA3	7.55678458798092e-05	1.11130554351991	1.03280858796903	1.1957685339223	0.0047473748560295
EED	0.00125997799344379	1.3186541235402	1.10630827649292	1.57175783140831	0.00201707677626802
NEDD8	0.11720893447673	1.03398667190765	1.00641190518195	1.06231696204883	0.0153758275046339
SART1	0.312570825420186	1.0354596352654	1.00667605323385	1.06506621749837	0.0154115207865427
TRIM74	0.133907212641944	0.77778259636689	0.451319180235077	1.34039454493409	0.365476378180924
TRIM47	0.485785266052732	1.01995286161689	1.00543984739632	1.03467536383649	0.00689430892174776
TRAF5	0.017874201264655	1.16343369303157	0.973842853776224	1.38993468282114	0.0953320583459609
RNF213	0.714742975379624	1.02559099725839	0.987881764371052	1.06473965973764	0.186145372373597
TRAIP	0.00447972877337088	1.26154127478911	1.12581032534831	1.41363634012163	6.3243536451226e-05
NEURL2	0.202404137245793	1.19699815187417	0.956016137433822	1.49872425735006	0.116930619527028
UBE2T	0.0348362441379894	1.04625201603393	1.02566375871891	1.0672535436197	8.23651729407245e-06
TAF1D	0.0496469763872109	1.04866637584074	0.998206300503171	1.1016772457403	0.0589439798691002
NPLOC4	0.0111971702396416	1.04261347989943	1.0146332671282	1.07136529393004	0.0026415794311575
NEURL1B	0.18755159009011	1.05738103808239	0.993150191876328	1.12576594037997	0.0809851377378421
PHIP	0.0112244836832047	1.19235949054307	1.03159550992984	1.3781769511432	0.0172688451058613
TRIM11	0.000716481867511942	1.11012378663592	0.999018115991524	1.23358606008035	0.0521727330989539
PEX2	0.168452061527034	1.02799316426207	0.971487590016331	1.0877853269868	0.338501049307262
EPS15L1	0.620293996714662	1.06438760526262	0.948056043090899	1.19499367415358	0.290659602579649
USP36	0.0172791235290523	1.08420442691719	0.997405544059012	1.17855695343646	0.0575716475410103
PML	0.167501364618359	1.07142704550991	0.983481992530773	1.16723633230547	0.1143802249831
SPSB2	0.00704465060705395	1.08156660739683	1.03067523436879	1.1349708300232	0.00142934567639949
PJA1	0.027994679458953	1.10140656798315	1.04727426211922	1.15833690550329	0.000172415682057224
PSMD14	0.000292323645166515	1.10149755763833	1.06409076698472	1.14021933760528	4.15885116400133e-08
DTX2	0.0127375388655118	1.1775227215656	1.04463977503416	1.3273089852987	0.00747723853827053
UBE2A	0.00702390635497885	1.04647248246797	1.00887735188152	1.08546857010949	0.0149566247275633
KMT2B	0.158860541381289	1.02305287515032	0.993745907344402	1.05322414675425	0.124317578563409
BRCA1	0.0162512983310972	1.33298207461499	1.12538068267152	1.57888014127529	0.000876409591638222
PCGF2	0.210316537287603	1.04158317118289	1.00980172488841	1.0743648735709	0.0099691011976496
TRIM24	0.0896945647601095	1.04011531039057	1.00231021972676	1.07934633172131	0.0373314667443391
TRIM39	0.325521913658558	0.942551324222499	0.829365601913157	1.07118380210638	0.364699494022546
FUS	0.146553917242165	1.03125459073263	1.00877819677668	1.05423177692108	0.00619429660813403
NCK2	0.345976710623345	1.01678299177655	1.00187743449117	1.03191030836136	0.0271817985619325
MYLIP	0.0201670061753949	1.05196253869837	0.984747923283325	1.12376493177568	0.132651028750227
PIPSL	0.0127562722274901	8.27079699002763	2.40472549276126	28.4465245851	0.000801908059800453
ESR1	0.000251177464431485	0.750143023419334	0.564485179823117	0.996863293667032	0.0475219402845837
KATNB1	0.437793160418686	1.10044930059582	0.999504880252003	1.2115885445967	0.051190967135367
CDCA3	0.0069863023411203	1.26760681393608	1.15700635621761	1.38877978163411	3.5646942853564e-07
HGS	0.00695010622045589	1.04838107455306	1.00962244865312	1.0886276141614	0.0139629226153386
