# Supplementary material for: UBE2O reduces the effectiveness of interferon-α via degradation of IFIT3 in hepatocellular carcinoma
Source: Cell Death Dis. 2023 Dec 21;14(12):854. doi: 10.1038/s41419-023-06369-9 (PMC10740027; doi:10.1038/s41419-023-06369-9)
Supplement: Supplementary file 8 — Supplementary Table 5 [file 41419_2023_6369_MOESM8_ESM.xlsx]

## Sheet: Sheet1
Supplementary Table 5
Gene	Hazard ratio (HR)	HR.95L	HR.95H	MultiCOX.Pvalue
SENP1	1.3741829832595	1.10377952895565	1.71082976440656	0.00446672712928718
TRIM37	1.11778405495314	1.01113765770453	1.23567862791695	0.0295207130949762
KLHL21	1.0302795364562	0.991426715316593	1.07065495294973	0.128271714647134
UFC1	1.00728317636126	0.998498694925354	1.01614494093683	0.104422940495972
ANKRD13D	1.09657913276131	0.9946736119381	1.20892499808509	0.0639331954962858
TRIM50	1.00255332983427	0.973112027942272	1.03288537218801	0.866830743841189
HDAC4	1.48767819723712	1.12790406095016	1.96221158798759	0.00492275843498592
BCL6B	1.00974239024586	0.901113358011953	1.13146663024597	0.867408273885133
RHOBTB2	1.00474319267041	0.960395700638945	1.05113848650709	0.837218629787528
DCUN1D2	1.18017013670039	1.05110305732705	1.32508562490658	0.00505676975420594
COPS6	1.0048102361575	0.996121011736515	1.01357525721378	0.278850464749415
INPPL1	1.02264521697982	0.987372246896867	1.05917828164452	0.211166855868312
SAE1	1.02125380784736	1.00664418371936	1.03607546431072	0.00422643352950125
DNAJB2	1.01472251054608	0.989570203483581	1.04051412399467	0.253763510574986
CDC20	1.02019216881377	1.01050582302668	1.02997136443168	4.00663715564615e-05
POLH	0.950897894937777	0.843744843178027	1.07165906127655	0.409147219032861
RBBP7	1.04511003255751	1.01034746949122	1.08106865522452	0.010575879604694
USP35	1.00682109489342	0.902721448777355	1.12292525949764	0.902835666640848
TRIM65	1.06723913045748	0.990571121121497	1.14984107379397	0.0871009339176309
BARD1	1.4082026004869	1.09924653400575	1.80399437493944	0.0067541019346858
USP21	1.13783579948025	1.06335434086467	1.21753422807877	0.000185217750322541
NEDD4L	1.04004168401823	0.962307454117882	1.12405520695776	0.321894279161834
TRAF3	1.20187197763382	1.04349679387215	1.38428432085668	0.0107556203016596
USP1	1.08059829293598	1.02558566609818	1.13856180843342	0.00364186255442776
RNF43	1.01809624667289	0.986826675083955	1.05035665700996	0.259826986322525
RAD18	1.29607360559468	1.02960919038278	1.63149941435031	0.0272132764126949
NSMCE2	1.06778738117001	1.02380871331914	1.11365519413244	0.00223968734410937
KCTD6	1.11554456928403	1.04923386733465	1.18604605207828	0.000470434468397978
SMURF1	0.990553558431621	0.928870277535199	1.0563330271749	0.772325744461487
MARCH9	1.02185560376007	0.932832001501927	1.11937505708921	0.642010902125105
UBE3D	2.68709693531	1.28018455162203	5.64019455679562	0.00897792139290187
TRIM59	1.70396129416781	1.15817032803905	2.50695776064134	0.00682325632218883
UBAP2L	1.04628423374864	1.02125144293302	1.0719306252797	0.000250307672324588
FBXW8	1.20555468884817	0.981310196908458	1.48104250050853	0.0750284480675656
WDR53	1.28475013103738	1.13395792889476	1.45559447766227	8.37210146745967e-05
NACC1	1.01431842067683	0.98266398990639	1.04699253162045	0.379470544673128
COPS5	1.09188272928703	1.03212826507193	1.15509664337331	0.00220429715521281
UBE2C	1.01341830632169	1.00631962040417	1.02056706712667	0.000202006126926624
UBE2Q2	1.05374325552149	0.996214591219534	1.11459404263266	0.0676156002447253
SOCS7	1.24652143249135	1.02624517866399	1.51407842293896	0.0263448040948532
TRIM17	1.04914975520848	0.856071868956033	1.28577430093144	0.643809162871784
MID1	1.13191696807722	1.03659283238418	1.23600702473918	0.00576855004531563
KLHL7	1.21481669556364	1.00342807791815	1.47073780004444	0.0460374319790157
RCBTB1	1.02962124257563	0.947380850827648	1.11900077169266	0.491901553893983
ANAPC11	1.00371712732042	0.995496980989135	1.01200515010637	0.376537252495899
PSMD4	1.00260319452337	0.999658477743962	1.00555658562215	0.0832102691503398
EIF3H	1.01135504517665	1.00168931454261	1.02111404459906	0.0211971394819781
OTUD3	1.47561610341974	0.96719849216326	2.25128854347314	0.0710401721193882
USP27X	1.07563167918198	0.989543204447261	1.1692096960093	0.0867150276559009
TRIM54	1.03044146626938	0.988786260205723	1.07385150678214	0.154351441098033
TRIM40	0.874249505565319	0.536832160062904	1.42374517557153	0.589124705622338
OTUD6B	1.24148129860705	1.06910978670847	1.4416440986255	0.00456554076866619
FBXO45	1.21733325623833	1.0448138968546	1.41833896084754	0.0116624748191745
FBXO9	0.96988226796137	0.906880254008853	1.03726110426119	0.372182931770433
NOD1	1.22890964357526	0.793271196925629	1.90378639477295	0.356020412584351
RNF187	1.00008971727166	0.99471163835736	1.00549687369114	0.97398587633138
RNF20	1.07292747683725	1.02188670590112	1.12651761090992	0.00464624365111937
IKBKG	1.01034039769583	0.945429013085575	1.07970847635048	0.761403338296228
DTL	1.05743843229439	0.996993777170462	1.12154766027395	0.0629265594373231
UHRF1	1.11478465438059	1.02638196055507	1.21080150801791	0.00994629768317887
SKP2	1.06645847858915	1.03533742789906	1.09851499222103	2.06078692836978e-05
TRIM3	1.2055836209475	0.896809743545584	1.62066913027804	0.21552985782919
ANKRD13B	1.2538248835366	1.07303825838923	1.46507063125173	0.00440886101520667
RFWD3	1.14101479004662	1.00170889408382	1.29969371220957	0.0470705613594574
TRIM56	1.02087276015999	0.938217973977958	1.11080923766354	0.631548025639112
CHFR	1.52052955880807	1.10285197393067	2.09639207605427	0.0105450782336428
MARCH3	1.17663365979373	0.904120373105499	1.5312858890727	0.226238059827107
USP22	1.02883240642246	1.00724261738949	1.05088496279911	0.00861703158091148
TRIM46	1.15288196997172	0.749810082767498	1.77263131989387	0.51688829641317
UBE2O	1.14823956064597	1.05003928239012	1.25562358546374	0.00244223133955354
FBXO27	1.00524870063196	0.974370396431644	1.03710555433847	0.742253176837046
BIRC3	0.985144879410899	0.966976132244413	1.00365500353861	0.115064968704612
SMURF2	1.13837139537185	0.985599064931108	1.31482413073457	0.0779557129210744
TAF5	1.31922761825194	0.988333841361365	1.7609045000032	0.0600644739876649
SLX4	1.51774667553112	0.907266600290971	2.5390055914623	0.11200059149773
JOSD2	1.00062217738	0.988982700242672	1.01239864116835	0.917018642573292
GGA2	0.992392873381004	0.941402198069338	1.04614543832292	0.776612489923039
DZIP3	1.114742988486	0.913792185087998	1.35988461124674	0.28414723678638
FBXL6	1.01963299107764	0.989919365865397	1.05023850663337	0.197568466704439
UBR5	1.10633214206096	1.02596673086543	1.19299268849072	0.00863433374955056
ATG10	1.33582926719915	1.00077037677305	1.78306619832182	0.0493921911519001
RNF181	1.00066983631484	0.995806285556665	1.0055571408154	0.787644037212689
CUL7	1.00090857719661	0.95443528609781	1.04964474228699	0.970135225382742
CORO7	1.11777840515213	0.931041718463752	1.34196839759881	0.232537639430512
DCAF4	1.15760127385024	0.945295740113922	1.4175888585494	0.15684982233166
SOCS3	0.995691365141844	0.984397541901031	1.0071147604691	0.458159620251275
TRIM62	1.17136471615237	0.953819168883231	1.4385277031633	0.131321857460793
TRAF2	1.03525919007393	0.997417623569005	1.07453644823068	0.0681721603490306
STC1	0.995752383703607	0.949268891214598	1.0445120648405	0.861461529809089
BAG6	1.00210971697642	0.993784716443326	1.01050445659155	0.620495391888639
CUL4B	1.07407825064836	1.02939992651208	1.12069571679953	0.000978416094215588
UBXN11	1.04124165476187	0.976563192348588	1.11020381692231	0.216774871798293
TRAF7	1.01255178501947	0.982402425754416	1.04362641059114	0.418637925620017
DCAF13	1.12084826157155	1.07292410886218	1.1709130357787	3.10391084950259e-07
CCNF	1.26489346610019	1.10085413283348	1.45337645820962	0.000913856710313013
SHARPIN	1.00931110485069	0.999019452160636	1.01970877961556	0.0763351115666505
PPARG	1.01224161429485	0.992864203502444	1.03199720777095	0.217282438725658
RNF125	0.92175369007264	0.796600657089874	1.06656937525809	0.273801721927442
TRIM36	1.60909698349603	0.955317003738236	2.71029730672047	0.0737557422335006
BIRC7	0.995582025880202	0.957146960422021	1.03556048469161	0.825540259971431
TRIM25	1.08406010898637	1.0106429699166	1.16281056206478	0.0240799128533479
RNF144A	1.09181832591713	1.00402158810924	1.1872924555869	0.0399950571059505
BIN1	1.00783591933821	0.984566820265016	1.03165495667921	0.512517713877732
NHLRC1	1.00087593013376	0.917737092547571	1.09154640872183	0.984212239329912
PARD6G	1.39880440540262	1.16097961929856	1.68534721200011	0.000415810142974978
RING1	0.998002819505887	0.983836602333868	1.01237301537568	0.78402349248514
RPS27A	1.00116923997768	0.999161048801881	1.00318146737146	0.254002389078181
CBX4	1.01253230514425	0.991788931833851	1.03370952836212	0.238289606530807
DCAF16	1.11008722366679	1.03700225261183	1.18832301573556	0.00265044343691206
FBXO31	0.993614059163195	0.97154082867536	1.01618878942313	0.576219523979712
RNF8	1.22801777587941	1.03813740163153	1.45262819305596	0.016544028474895
ZMIZ2	1.03150609702879	0.993788201508579	1.07065552457999	0.102655971706754
FBXL7	1.17548959537771	1.06721123022368	1.29475379354061	0.00104070962315221
UBE2Q1	1.02711938597358	1.00925374137341	1.04530128529137	0.00280042612555286
USP14	1.06085547050599	1.01736455683668	1.10620555998311	0.00567442486506614
E4F1	1.02859546051936	0.919926184881103	1.15010164814232	0.620663758671437
HLTF	1.05455770718617	1.00056859094309	1.11145999170086	0.0475729354349691
KCTD7	1.74830468191478	1.20131768446549	2.5443471783778	0.00352244653744861
STAMBPL1	1.18034311987704	1.00697253515644	1.38356293940491	0.0407866748267891
WSB2	1.01595884896586	0.987120020436807	1.04564020729242	0.281201326831045
PSEN2	1.00246105437917	0.952170152463945	1.05540817777845	0.925425345313731
RNF24	1.18075519310766	1.02290090779633	1.36296958524969	0.0232562690842945
DTX1	1.01024875349351	0.973647119022866	1.04822632758309	0.588125406597945
FBXL2	2.24706517143728	1.32592016404199	3.80814925484951	0.00262873513613018
UBE2S	1.03403808259911	1.0098019790764	1.05885587315168	0.0056741642754
FBXL19	1.13093784673786	1.020718372704	1.25305906838515	0.0186763347934716
CDC23	1.11040553602784	1.04061748179646	1.18487386192349	0.0015661379770878
PRKCI	1.12322309837771	0.997262869560544	1.26509285288559	0.0555181040275415
TRIM71	1.10106535090951	1.02096073432904	1.18745497863854	0.0124814276487342
FBXO32	1.05842075508745	1.00872225697428	1.11056783674048	0.020674164564636
UBE2M	1.00763811277358	0.997779592171256	1.01759404008699	0.129306515261192
UIMC1	1.25786058660456	1.10181747805732	1.43600304664152	0.000686894269594013
TRIM45	1.01443188589272	0.931429999330597	1.10483026298857	0.742161091515167
SH3RF3	1.02164308627697	0.94235301753969	1.10760466227676	0.603429167997095
AP1G2	1.00422364149428	0.905491994723765	1.11372063807552	0.936380005647039
WDR12	1.34356649865293	1.16770396816615	1.54591487698502	3.69101518530512e-05
USP46	1.70310003741926	1.17208216012861	2.47469830710436	0.00522530671084685
TRIM31	0.981366219670015	0.944536090930266	1.01963245910581	0.335159274758213
PELI3	1.00121996316673	0.848640571218378	1.18123201817278	0.988468645987158
UCHL5	1.05343938758311	0.988190456371956	1.12299662090015	0.110531021186187
WDR76	1.09965745841842	1.00307689892779	1.2055372097073	0.0428195612218033
MARK2	1.06422205467511	0.993733820785218	1.13971021008622	0.0750454010980838
HECTD2	1.38956711173609	0.855773336281314	2.256317971309	0.183446140651858
WDR5	1.03486946116306	1.00671935808714	1.06380670347179	0.0148546530941573
FBXW10	1.23406861929582	1.07340694721228	1.41877725040428	0.00312286046661572
NUP43	1.14550285385172	1.06043298447534	1.23739718340772	0.000559923301282805
MARK1	1.13065899892119	0.861610278726207	1.48372158898965	0.375792440559741
CUL9	1.03560546446587	0.864838388283416	1.2400914350718	0.703549126548806
KLHL17	1.17154361987871	0.979136838731686	1.40175958965694	0.083696713329239
FBXO44	0.998162286817533	0.952430293614962	1.0460901522181	0.938726238259889
FBXO2	0.998452497113958	0.993717642307873	1.00320991250374	0.523106293722276
UBL7	1.01605886090921	0.99068805135903	1.04207939867238	0.216897197590787
TRIM27	1.05061540841612	1.00048052780068	1.10326258805637	0.0477911156474385
PPIL2	1.10929768037036	1.00192222825531	1.22818050041453	0.0458322612570228
ASB6	1.10847732269886	1.01282030497147	1.21316878118102	0.0253112975741906
TRIM6	1.43026356014711	1.1434381671712	1.78903758000795	0.00172595174541298
AURKA	1.03117998252001	1.00938400758278	1.05344660541669	0.00484938917565032
DTX3	1.02461076006121	0.954261661435387	1.10014606272044	0.502902664060401
MARK4	0.98941330743892	0.936159155252542	1.04569686409053	0.706146669389194
PIAS3	1.14929028553374	1.04198528239035	1.26764569782802	0.00539644195590317
MINDY1	1.00884906031914	0.963198458446745	1.05666326350654	0.709221823401894
UBE2Z	1.02417327008636	0.997980308737246	1.05105369111602	0.0707599771125067
MINDY4	0.983259180702977	0.522310475101027	1.85100368942378	0.958285094035802
UBD	0.999388451535789	0.997138395318237	1.0016435850355	0.594766909371445
UBAP2	1.35860473678839	1.16741252209644	1.58110933015275	7.4867025697985e-05
KLHL22	1.02734418862444	0.927447745847228	1.13800058992678	0.605244682190194
RNF113A	1.0201863396674	0.991957097268099	1.04921893347034	0.162739186899617
DCUN1D5	1.0613784871382	1.02333026905407	1.10084136766627	0.0013831607212656
ZBTB18	0.998580454830504	0.974156196494528	1.02361708354138	0.910478555224947
USP39	1.12691579860601	1.06350086653414	1.19411206620493	5.26882193093876e-05
PIAS4	1.09033770189699	1.00973717868536	1.17737202241659	0.0272954315074101
RNF31	1.05603322348023	0.908634881895435	1.22734245769621	0.477204655981286
UBE2I	1.05127205640447	0.987167062567207	1.11953992235396	0.119325764055477
UCHL1	1.00283958297827	0.9986648774111	1.00703174001187	0.182776909891082
RASD2	0.982690312625805	0.645505550796237	1.49600611387063	0.935096898541998
KCTD13	0.981677191293685	0.810087566542933	1.18961226873143	0.850360398500364
TRIM28	1.00460010467017	1.00032261334599	1.00889588702545	0.0350200523904826
GGA1	1.05188839730054	1.00440127146048	1.10162066876577	0.0318498501524694
RBCK1	1.00269319484266	0.991837420047183	1.01366778734356	0.628202388324775
DNAJC2	1.20080488177397	1.0640551299971	1.35512937576469	0.00301262350327292
NLE1	1.10296654086125	1.00919845206627	1.20544694432364	0.0306217091581015
USP49	1.44084237050698	0.708238483449537	2.93125378691186	0.313488510468712
ANAPC4	1.26719163739346	1.06437967156739	1.5086483599553	0.00778850670907073
SUMO2	1.02216985264452	1.00468514600812	1.03995884860715	0.0127403663790236
NAE1	1.13551227722984	1.05040273062011	1.22751787876493	0.00138860082886464
ANAPC7	1.15559791986646	1.08206189412779	1.23413139271123	1.62520935665562e-05
LRR1	1.10858663516281	0.971838663019163	1.26457649240218	0.124858860452969
USP54	1.12130324741653	0.959571442551555	1.31029428025032	0.149677010162106
KLHL13	1.01143044356989	0.830502665259918	1.23177394242296	0.910010266384805
SOCS2	0.792998142648263	0.693961782694383	0.906168134795595	0.000655447417754122
UFSP1	0.979044311998985	0.908377842311412	1.05520821866212	0.579532084655084
RNF216	1.13430560226531	1.04215916464401	1.23459951510379	0.00355423284462541
SQSTM1	1.00281339743949	1.00167871932845	1.00394936088724	1.15186540480505e-06
PCGF1	1.08926201813937	0.988727899507764	1.20001847298103	0.0835370641893383
RNF220	1.15792433508401	1.06249520554007	1.26192453273069	0.00083366107141114
RBBP4	1.08552736992189	1.04051922938078	1.13248235839985	0.000145648167508831
RHBDD3	1.02236442762755	0.984168710536345	1.06204252552247	0.254900452760064
UBL4A	1.02003614919992	1.00266309674562	1.03771022295694	0.0236108374688695
NOSIP	1.00790573300514	0.98556875911923	1.03074895305375	0.491024806917578
ANAPC1	2.27393233065497	1.35289136872363	3.82201288583594	0.0019301184197313
FANCD2	1.25987809451887	1.05142099358533	1.50966437110587	0.0123035124395099
MDM4	1.00858271442697	0.891535588803225	1.14099661821283	0.891990373270491
RNF152	0.920829140650619	0.832632924287527	1.01836749609309	0.108351061254759
UBOX5	1.06139264354536	0.876386285435258	1.28545409997225	0.542052426851843
DCAF15	1.04504460279224	0.980283098002185	1.11408451706545	0.177061015662009
OTUB2	1.25084022462407	0.844787882212951	1.85206405120191	0.263706459163185
TRIM32	1.14892594972529	1.01416115583604	1.30159869598237	0.0291935266180547
CBLL1	1.03268525844454	0.947088550062352	1.12601809296338	0.466281460431157
RNF34	1.14030950975666	1.03594532033943	1.25518765567224	0.00733888604496628
KLHL12	1.03628855436847	0.993368061938073	1.08106351418216	0.0986062915525808
UBQLN4	1.03261253532435	1.00582636400058	1.06011204942763	0.016702538326095
BRSK2	1.56186572627599	1.05299307610814	2.31665772763836	0.0266454640839351
BAP1	1.01442443154996	0.979627398039608	1.0504574794302	0.421292915630007
SPRTN	1.3049524139417	0.963074763407229	1.76819169949759	0.0859382325431003
GGA3	1.0873058143893	0.997518185159151	1.18517531970223	0.0569810918935373
EED	1.26217804080619	1.03083407499479	1.54544115812373	0.0242001930138978
NEDD8	1.03549442406852	1.0056651489912	1.06620847242502	0.0193478538331753
SART1	1.02697665376589	0.996247200763233	1.05865396316515	0.0859080498224303
TRIM74	0.869325383105885	0.51456928868277	1.46865862058491	0.600689652612562
TRIM47	1.00948490209966	0.991549681259502	1.02774453648425	0.302009823951777
TRAF5	1.15318592900527	0.948870070209133	1.40149618858001	0.152006396101936
RNF213	1.00753839904843	0.962078392853737	1.05514647568996	0.749865823533373
TRAIP	1.19679614442902	1.04608886260842	1.36921542950824	0.00889337905819234
NEURL2	1.29455830829327	0.99568799741242	1.6831389129189	0.0538927562759496
UBE2T	1.04200566978535	1.01887351783403	1.06566300611385	0.000327709863348114
TAF1D	1.04203840391936	0.990834541173492	1.09588835483752	0.109200560499956
NPLOC4	1.03598239113242	1.00248538271169	1.07059866731753	0.0350320632772489
NEURL1B	1.02673715323638	0.95823442705101	1.10013703544364	0.4538747296864
PHIP	1.14478543061487	0.96431673539158	1.35902824668486	0.122385790743837
TRIM11	1.10891627897888	0.984965330590933	1.24846558106426	0.0873633110092202
PEX2	1.05188586294232	0.986334500189575	1.12179374081029	0.123356946768828
EPS15L1	1.05073287111377	0.9156905949225	1.2056906258084	0.480758598284453
USP36	1.04339376573044	0.950148245427726	1.14579020232266	0.373819017187468
PML	1.01200463574755	0.913028268819595	1.12171048558947	0.820232246940208
SPSB2	1.06966080416485	1.01219130822293	1.13039326328081	0.0168469303922737
PJA1	1.1015902449775	1.02663663169596	1.1820161392692	0.00712082072644105
PSMD14	1.11573671129793	1.06872415812941	1.16481731929483	6.16331500845343e-07
DTX2	1.11667846162305	0.971983766727629	1.28291318161722	0.119083362431027
UBE2A	1.04603232821871	1.002229417053	1.09174966635487	0.0392079927537173
KMT2B	1.01317458185341	0.984216344279034	1.04298484706204	0.376346831506947
BRCA1	1.27018558476589	1.03337093599165	1.561270366288	0.0231000732885242
PCGF2	1.03763103389119	1.00164652588834	1.07490829815359	0.0402356322038057
TRIM24	1.05812290247709	1.0129738152745	1.10528432212548	0.0111059387422309
TRIM39	0.921944280078898	0.800700106739016	1.06154757370008	0.258598337344529
FUS	1.02227935298572	0.997602864058489	1.04756623421205	0.0771521983295693
NCK2	1.0120730349486	0.993942984508824	1.03053378718321	0.193184340806448
MYLIP	1.0204191741172	0.942434823578109	1.1048565533187	0.618255987679747
PIPSL	4.07582373965299	0.884195548239448	18.7880827830408	0.0715283065233159
ESR1	0.757274960914508	0.546490853974708	1.04935949477868	0.0948236921374626
KATNB1	1.04536197083146	0.938632840035825	1.16422695163631	0.419446345643014
CDCA3	1.22747473234154	1.10961511544163	1.35785300467656	6.90646627237454e-05
HGS	1.04392547172939	0.998235974481966	1.09170618809944	0.0597490095399292
