# Supplementary material for: UBE2O reduces the effectiveness of interferon-α via degradation of IFIT3 in hepatocellular carcinoma
Source: Cell Death Dis. 2023 Dec 21;14(12):854. doi: 10.1038/s41419-023-06369-9 (PMC10740027; doi:10.1038/s41419-023-06369-9)
Supplement: Supplementary file 9 — Supplementary Table 6 [file 41419_2023_6369_MOESM9_ESM.xlsx]

## Sheet: Sheet1
Supplementary Table 6
Gene	AUC value of survival ROC analysis
SENP1	0.708076047448662
TRIM37	0.707346063275569
KLHL21	0.610373121537142
UFC1	0.595612024286356
ANKRD13D	0.635361415520119
TRIM50	0.573535068821246
HDAC4	0.652555277526929
BCL6B	0.523515091975703
RHOBTB2	0.623866156186962
DCUN1D2	0.590660111032114
COPS6	0.615993613169303
INPPL1	0.632350271145046
SAE1	0.71059172363332
DNAJB2	0.587378136044721
CDC20	0.734519996565169
POLH	0.584856713515632
RBBP7	0.703736863435678
USP35	0.527407718703421
TRIM65	0.649777696047351
BARD1	0.696627208209884
USP21	0.668719071572538
NEDD4L	0.567746402818206
TRAF3	0.67151582590406
USP1	0.705773665688298
RNF43	0.540430530391695
RAD18	0.678479052095697
NSMCE2	0.629066260700706
KCTD6	0.662414292756572
SMURF1	0.579420744550184
MARCH9	0.501181593044464
UBE3D	0.674095332166412
TRIM59	0.667518865392434
UBAP2L	0.725347383934587
FBXW8	0.654034847237392
WDR53	0.692970044461834
NACC1	0.631428127340879
COPS5	0.596757362774513
UBE2C	0.71440992650155
UBE2Q2	0.581223726495185
SOCS7	0.684849212229946
TRIM17	0.60071636781229
MID1	0.619281624616704
KLHL7	0.645064119108286
RCBTB1	0.618476318111211
ANAPC11	0.560613712979732
PSMD4	0.610426386838334
EIF3H	0.62271074371959
OTUD3	0.665947282641853
USP27X	0.646555643013828
TRIM54	0.644951449870549
TRIM40	0.530136488529244
OTUD6B	0.623499816999786
FBXO45	0.655905776262731
FBXO9	0.510350099669281
NOD1	0.593002524708064
RNF187	0.599035286965391
RNF20	0.667263919568098
IKBKG	0.599435642536666
DTL	0.702096727071828
UHRF1	0.687535208197303
SKP2	0.687700151930357
TRIM3	0.599789761164565
ANKRD13B	0.663658994025122
RFWD3	0.666425507443696
TRIM56	0.588110779688775
CHFR	0.668236547896408
MARCH3	0.59020165925607
USP22	0.625810447369841
TRIM46	0.582625280169331
UBE2O	0.72858909024522
FBXO27	0.541470591615004
BIRC3	0.509604853596668
SMURF2	0.662106577852353
TAF5	0.625661200568719
SLX4	0.633142856288978
JOSD2	0.572673027314758
GGA2	0.613869218899244
DZIP3	0.59075379207485
FBXL6	0.569450020232392
UBR5	0.6739526481694
ATG10	0.584137498324688
RNF181	0.502620697334498
CUL7	0.577135369946185
CORO7	0.609448797228564
DCAF4	0.575749395036033
SOCS3	0.52716639927082
TRIM62	0.615447162661181
TRAF2	0.640007008767471
STC1	0.60788833510872
BAG6	0.669703435726862
CUL4B	0.667960257911158
UBXN11	0.649076241167795
TRAF7	0.596435873614528
DCAF13	0.686081930955218
CCNF	0.719038207864228
SHARPIN	0.589876937105686
PPARG	0.660836795624505
RNF125	0.398467871123051
TRIM36	0.605643732469515
BIRC7	0.585683252219204
TRIM25	0.656577394953916
RNF144A	0.632235583450286
BIN1	0.565402514705687
NHLRC1	0.550474112959784
PARD6G	0.672853394844855
RING1	0.554326410251526
RPS27A	0.582400050514095
CBX4	0.633268049134277
DCAF16	0.698024823109709
FBXO31	0.461201896754756
RNF8	0.699775928456072
ZMIZ2	0.624696136448266
FBXL7	0.622082497785121
UBE2Q1	0.659504053187149
USP14	0.712203054566914
E4F1	0.566230570011358
HLTF	0.666024889170481
KCTD7	0.669479664255378
STAMBPL1	0.648555167330262
WSB2	0.658803808268783
PSEN2	0.538729613290771
RNF24	0.657366484012633
DTX1	0.420916512637432
FBXL2	0.583966011369995
UBE2S	0.711840666867805
FBXL19	0.672854291241235
CDC23	0.735913848590564
PRKCI	0.658110986312225
TRIM71	0.541767791449995
FBXO32	0.541671480264668
UBE2M	0.623596314580176
UIMC1	0.706768656538723
TRIM45	0.667637712764723
SH3RF3	0.537424416157713
AP1G2	0.575152982117757
WDR12	0.697582727255278
USP46	0.676284334528283
TRIM31	0.574387640252612
PELI3	0.574341807489506
UCHL5	0.639502729351812
WDR76	0.68460892096431
MARK2	0.65671130200165
HECTD2	0.642264069824144
WDR5	0.643649831305041
FBXW10	0.570958976460852
NUP43	0.707903620599832
MARK1	0.592710589026022
CUL9	0.594706204231724
KLHL17	0.626581535654026
FBXO44	0.500326989406308
FBXO2	0.420584261740935
UBL7	0.547227356741819
TRIM27	0.632799722544329
PPIL2	0.631541638176669
ASB6	0.668961371235107
TRIM6	0.581408564166913
AURKA	0.717371481710381
DTX3	0.538188254818844
MARK4	0.534242434240952
PIAS3	0.661837266344743
MINDY1	0.561539965030341
UBE2Z	0.691822727402461
MINDY4	0.589040465891837
UBD	0.528091141457541
UBAP2	0.696961344703367
KLHL22	0.596873505897509
RNF113A	0.590062291825918
DCUN1D5	0.675795342474271
ZBTB18	0.540177226608335
USP39	0.678407167739099
PIAS4	0.610016204565177
RNF31	0.63020611191803
UBE2I	0.652857482538441
UCHL1	0.609547445690242
RASD2	0.500393200679901
KCTD13	0.570145670956444
TRIM28	0.670347258289491
GGA1	0.663524264767648
RBCK1	0.646028053408359
DNAJC2	0.638058560131661
NLE1	0.685951904475713
USP49	0.633086749961719
ANAPC4	0.657230503363274
SUMO2	0.687819425897004
NAE1	0.703968040534067
ANAPC7	0.717342559969547
LRR1	0.641098790225179
USP54	0.641716321886286
KLHL13	0.612522062324162
SOCS2	0.310672687200165
UFSP1	0.449568542197136
RNF216	0.645888387377373
SQSTM1	0.647689908898325
PCGF1	0.589408482232783
RNF220	0.696165448496222
RBBP4	0.705552952617254
RHBDD3	0.58866294870876
UBL4A	0.603440874504501
NOSIP	0.537765966184653
ANAPC1	0.666762461656354
FANCD2	0.71209197603449
MDM4	0.558657538940333
RNF152	0.428108311450328
UBOX5	0.585210048618567
DCAF15	0.606495412268441
OTUB2	0.614251383457309
TRIM32	0.676579332168034
CBLL1	0.655119181034216
RNF34	0.71686429008393
KLHL12	0.63566031596591
UBQLN4	0.645633868454593
BRSK2	0.57746811407295
BAP1	0.619402871044375
SPRTN	0.623142225446016
GGA3	0.713669330099866
EED	0.703688024222133
NEDD8	0.578830418777456
SART1	0.60633199904153
TRIM74	0.484665469516867
TRIM47	0.579725472853422
TRAF5	0.627893000458246
RNF213	0.596689350632594
TRAIP	0.691129658479048
NEURL2	0.584968774534867
UBE2T	0.728087789844548
TAF1D	0.594802527265569
NPLOC4	0.677507663888375
NEURL1B	0.583132843763476
PHIP	0.649569647035164
TRIM11	0.671194157341163
PEX2	0.577642060764638
EPS15L1	0.625097675604768
USP36	0.643603522506765
PML	0.529019694804508
SPSB2	0.650076533301464
PJA1	0.666357661623734
PSMD14	0.718529557445335
DTX2	0.599887986933827
UBE2A	0.66021067008384
KMT2B	0.600557339159745
BRCA1	0.701998109004077
PCGF2	0.620632356287426
TRIM24	0.677194007693176
TRIM39	0.596204186255904
FUS	0.646403489168495
NCK2	0.581847009229753
MYLIP	0.604728386311226
PIPSL	0.618142596679539
ESR1	0.393637963532634
KATNB1	0.632576447688337
CDCA3	0.711479785925219
HGS	0.71187040634967
