# Supplementary material for: UBE2O reduces the effectiveness of interferon-α via degradation of IFIT3 in hepatocellular carcinoma
Source: Cell Death Dis. 2023 Dec 21;14(12):854. doi: 10.1038/s41419-023-06369-9 (PMC10740027; doi:10.1038/s41419-023-06369-9)
Supplement: Supplementary file 10 — Supplementary Table 7 [file 41419_2023_6369_MOESM10_ESM.xlsx]

## Sheet: Sheet1
Supplementary Table 7
Gene	Grade	Stage	T stage	M stage	N stage
SENP1	0.00527909384987909	0.0136918894474377	0.113996097172207	0.537913877802758	0.0450418847261527
TRIM37	0.124903948832276	0.00133398826368188	0.00466248632591115	0.841609600702608	0.341975941975694
KLHL21	0.982384048904832	0.0167881093495926	0.017069881929598	0.688084673144738	0.890454043273706
UFC1	0.000521393229913118	0.0512648583747309	0.083985708064828	0.0296115877583838	0.532908808484748
ANKRD13D	0.000160533130934368	0.063695082365974	0.10893356471939	0.760310456120138	0.386746725984492
TRIM50	0.00600602885144518	0.147734754570225	0.997510816423375	0.0485601507286043	0.142294611946514
HDAC4	0.11566678452977	0.0104734304694784	0.0129677783621469	0.952278585952244	0.0273294036957153
BCL6B	0.339219567582255	0.31950197063365	0.392544171410504	0.771058188692864	0.597994472788592
RHOBTB2	0.0339452805390587	0.816824338725635	0.830431096186718	0.322895322465213	0.0117631362892524
DCUN1D2	0.00935913333218481	0.234536201424205	0.0613002302600144	0.728170517406436	0.434328965055865
COPS6	0.00079235349815909	0.0166468366358827	0.0455669948791708	0.0009834728477784	0.0112357973651822
INPPL1	0.258142743719151	0.100504206266087	0.192487339984365	0.610784082422896	0.605601443369035
SAE1	1.13149045040944e-05	0.00657817232255141	0.00684492883239567	0.342411543945	0.136045925941399
DNAJB2	0.134214593389257	0.0375158732824042	0.0579191360143699	0.316981983821446	0.376311638438488
CDC20	1.25304217375984e-07	3.49480587532665e-05	0.000188053438820546	0.148824143590387	0.662839306785969
POLH	0.337792399859983	0.0162929099639453	0.0420584913671779	0.632577745815847	0.198000117972604
RBBP7	0.000396041197805229	0.0580431793230752	0.0869307790369847	0.116294036985349	0.0368313212804993
USP35	0.569151521358402	0.417509817602277	0.537801375884622	0.182101810710401	0.915108707246281
TRIM65	3.591820248698e-07	1.4527459589325e-05	1.50061029726345e-05	0.0141408010345938	0.172324822101948
BARD1	0.000622213342371789	0.000264929822942553	0.00115580803303178	0.522599005563531	0.0208560964326342
USP21	0.000215245157962588	0.126458054733203	0.108135766813402	0.539766715085524	0.178374615309979
NEDD4L	0.677945195539085	0.0319411341174273	0.343980720244449	0.0807988890515512	0.844182976137352
TRAF3	0.0413624029839174	0.0777741545700901	0.318665401570169	0.401894748156378	0.49264722824254
USP1	0.00488632669939249	6.64411794784523e-05	0.000340610067142798	0.774176517688771	0.0845385442699361
RNF43	0.91117820419235	0.0567165536802536	0.101579363616299	0.28273178592457	0.8343185757696
RAD18	3.32107475376301e-07	0.000283983202053587	0.00413427850174676	0.000631010950906308	0.00386075752427712
NSMCE2	7.8849037492152e-06	0.105518813753334	0.267270134627076	0.0611376377158568	0.0591848546513266
KCTD6	0.000105171741592603	0.615636035007407	0.445708026932309	0.232930014157166	0.309713456950453
SMURF1	0.236466294544693	0.192430555705568	0.531067445808391	0.129013055480422	0.339087936679344
MARCH9	0.141066466065699	0.485100095741439	0.562760101278645	0.725708684311084	0.999066597425747
UBE3D	0.000167358653376777	0.0223084644721861	0.0786538967740257	0.154812836653038	0.485266798069974
TRIM59	2.00241561792709e-06	0.00441435759069431	0.00992236013820931	0.262858099042069	0.0967431790755686
UBAP2L	3.30857733825781e-05	0.0072027184637919	0.0191319380979712	0.262873445003866	0.0216909360472329
FBXW8	0.0263275998376856	0.0776156182029095	0.780139209616624	0.258777993127732	0.0419035966686066
WDR53	3.1424939498326e-05	0.00610282066934979	0.00999494209854563	0.306179790952426	0.0621872380064062
NACC1	0.165497702092987	0.04826920872929	0.0660919918852675	0.952045588630158	0.103314543036878
COPS5	1.90904892000355e-05	0.260451209991091	0.168252846981448	0.633745987793714	0.694791777156179
UBE2C	9.36039770494965e-08	0.000117634623260689	0.000264901013221102	0.0117777436282501	0.100818566720553
UBE2Q2	0.000242430615131914	0.170868511301054	0.263752488224215	0.467760602903506	0.162015718863019
SOCS7	0.0186353017583667	0.000919063338961554	0.00108773685381477	0.407244239158488	0.076196688325804
TRIM17	1.77697252999477e-05	0.266163351535527	0.120958247883716	0.468472060080838	0.0152571455285368
MID1	0.136936899067955	0.0398549918882814	0.102602245996279	0.0417511329813073	0.203297560450362
KLHL7	0.24637600358931	0.0140190620365154	0.0954220406648562	0.187017584757546	0.0725102096934697
RCBTB1	0.86218409467296	0.270633121471732	0.267417382583354	0.783355473684102	0.117797911002446
ANAPC11	0.00393693969825583	0.143587099981003	0.168423254586751	0.0885450577662497	0.415387323318615
PSMD4	0.0284199172266451	0.0479854165491017	0.0565611924059842	0.0381280547266374	0.0751798958098356
EIF3H	1.95530005477776e-05	0.262048811929058	0.274467133261494	0.113423070837215	0.131585371362184
OTUD3	0.0289502745701326	0.00805697685586987	0.00453476939746956	0.410768666526212	0.693765487502854
USP27X	0.0347757181002818	0.840797345845851	0.862465998624431	0.649356745052438	0.952345239172988
TRIM54	0.000675519875615268	0.166950649097018	0.0774068313317569	0.592637647604243	0.275994735454758
TRIM40	0.0373719184746539	0.853161027639808	0.579756729555538	0.948830447575626	0.719257261054572
OTUD6B	0.00720397494216632	0.617789882316447	0.103099072833292	0.988537760813694	0.427358197229326
FBXO45	8.72934692609405e-06	0.00155126605905518	0.00183281215331873	0.187947603602403	0.0479146675507628
FBXO9	0.366576027889965	0.0888939376838047	0.0988384698641096	0.826724964106956	0.927038586668131
NOD1	0.0452705425120293	0.261395041702559	0.313646692316402	0.109017917527937	0.515960450927527
RNF187	0.241067610140178	0.121108031368786	0.170175103549892	0.0445999702516197	0.705704102601364
RNF20	0.023727897203321	0.00210512738663121	0.0140665208571892	0.288810448895598	0.0932776593061906
IKBKG	0.178832306503196	0.367412865684618	0.9152042053032	0.218217313208724	0.341808824116826
DTL	1.13578890893687e-07	0.00148151883490325	0.00625410505775735	0.0822282802825063	0.0163159447807405
UHRF1	1.09739637235248e-05	0.00310425152092782	0.0172103081250856	0.568608810764195	0.153717283552074
SKP2	3.83112543092498e-05	0.101389262765476	0.0946871326875816	0.692134460322589	0.123542421562598
TRIM3	0.0896745028082625	0.0038791835694066	0.0139273689933673	0.180600493988091	0.129872843990881
ANKRD13B	0.00360208690327503	0.00419059106767541	0.00570122055774752	0.37562924278716	0.550810835579554
RFWD3	9.83050889868728e-05	0.00257747673206057	0.0131632261751581	0.680608069958221	0.178660610847478
TRIM56	0.150892450590071	0.00435784458099158	0.0195436957795534	0.343650861843283	0.318570305385909
CHFR	0.0177401623209926	0.147951446001634	0.230963257572028	0.352639616367676	0.133247550682523
MARCH3	4.74480719634553e-05	0.259531535355913	0.31791107255915	0.300825582315087	0.0326921144788413
USP22	0.245909336830368	0.00098069085176499	0.00167712587087525	0.855656774881079	0.121433776178067
TRIM46	0.00299405258343858	0.208462562878583	0.250125526929348	0.866316156007284	0.113294536838959
UBE2O	3.25750418342611e-05	1.40894817738321e-05	0.000288017258496332	0.0415674085560301	0.049521766285101
FBXO27	0.793297528102068	0.451558995920285	0.300937961417576	0.834974122009229	0.387703417071427
BIRC3	0.073482517342016	0.364882086389315	0.0611059727324312	0.789712996008828	0.602520644567926
SMURF2	0.0254841758803763	0.00119397396722877	0.0112661757284014	0.580171327910276	0.0370319517160861
TAF5	0.00102661613595731	0.691730405860347	0.0399420935394256	0.929305583990133	0.648234600896281
SLX4	0.693731897302091	0.0509638115427004	0.188413785503519	0.16440854633041	0.311064590874264
JOSD2	0.304142702467386	0.341021931856352	0.20306472716697	0.742230948236317	0.883620857229093
GGA2	0.0152770732898334	0.0692139350361279	0.153252793036178	0.748126268666362	0.0584535086923023
DZIP3	0.143550269811135	0.0371299861608635	0.595702558062458	0.088584356399379	0.129783200632895
FBXL6	0.00168391260448761	0.734117843483149	0.26367072846758	0.882588803985142	0.79544796478516
UBR5	0.000230374267705727	0.188432189409172	0.306904305404896	0.341265339710072	0.12564455395628
ATG10	0.359747741437824	0.00210369616749373	0.00402199939354248	0.608965731082467	0.255855111672442
RNF181	0.0465544094458013	0.353325972695555	0.440605358417267	0.256115153142067	0.462920619739269
CUL7	0.00405735107702453	0.0753062207418432	0.154000265135527	0.83598943907202	0.273916536099811
CORO7	0.00899950879474515	0.343977229895014	0.276613268454435	0.724154617077113	0.816981258726949
DCAF4	0.0213414770738714	0.668474490655224	0.732142006363963	0.673613002850236	0.541137413468964
SOCS3	0.739976707799641	0.528717831341048	0.416433271462912	0.553242362191324	0.926080448217277
TRIM62	0.711236299860737	0.453240709184377	0.85741261476589	0.136409665870357	0.923132888307168
TRAF2	4.8651933471286e-06	0.00328380540301369	0.0152635016102811	0.245351051197807	0.468156941209358
STC1	0.862934245061298	0.348399842035121	0.23064610697683	0.570738762613462	0.390791462336665
BAG6	0.00296276156524376	0.00416548024439321	0.00431315758734279	0.138476176569649	0.469926989893485
CUL4B	0.131372003420518	0.00158052233400261	0.00274433747868045	0.978380696237878	0.0571292833031103
UBXN11	0.0367772177217708	0.0222312547146048	0.156470069101473	0.0383330696681952	0.556232828458851
TRAF7	0.511982180986084	0.0251458450429234	0.101575551535552	0.100703366545078	0.0410647808936071
DCAF13	1.34619210567529e-05	0.356494067307532	0.407045482040335	0.395644210529551	0.54179075664153
CCNF	1.2010523746824e-06	6.91934664895837e-05	0.000460567883938356	0.293593407972217	0.301660789805433
SHARPIN	0.000175683610754432	0.258937514642983	0.25152645146373	0.331455803287461	0.484253465017189
PPARG	0.0204824618268344	0.199412717853263	0.490148165942912	0.428677721820434	0.606810544989644
RNF125	0.000286068495298272	0.410690217642897	0.223176636060994	0.151822166643851	0.866890800419627
TRIM36	0.940562546395823	0.0182227610376372	0.00242396721504243	0.716159038624842	0.572844451421457
BIRC7	0.118395001887103	0.0950357255689273	0.0194328276813	0.402810138668496	0.0717838506231773
TRIM25	0.0779507852995079	0.000202364949669018	0.0014945287346814	0.0424744483882715	0.117082762364797
RNF144A	0.00109371375996378	0.00285944428631688	0.010137050432214	0.93426568004135	0.0098537770029911
BIN1	0.0145720590746874	0.964086871862419	0.953830781276442	0.911274663922914	0.842659066156903
NHLRC1	0.13517613822036	0.397265915851807	0.284711372608041	0.533373373901647	0.350015503753605
PARD6G	0.0196560652772571	0.000769799655560484	0.0297489599360897	0.00458349562231618	0.0259202145070401
RING1	0.138294470485719	0.68516349902095	0.387479360867825	0.468652252176164	0.675757582046102
RPS27A	0.000184286240750077	0.0613574732889083	0.0915174656533448	0.0346145307452079	0.805802314725729
CBX4	0.0881919918908318	0.0170331776909881	0.0610716100889419	0.248276022681132	0.045269865890124
DCAF16	2.99203248170985e-05	0.0291669710711914	0.0587108709752643	0.877239631758045	0.0644437422167743
FBXO31	0.092978683474007	0.715988329056084	0.49835718825085	0.366696716118836	0.581671477162016
RNF8	0.000501362130667792	0.0486107985430289	0.0411896578372936	0.618294383728613	0.326750837956181
ZMIZ2	0.0840970992673335	0.0128083654895738	0.032398749067556	0.594499446230196	0.721046690606708
FBXL7	0.296394128854352	0.47617112946936	0.109194233913914	0.930504285599847	0.295391214111041
UBE2Q1	0.00803845666198313	0.279685487822496	0.185023332526445	0.0499320923119472	0.0437529592574598
USP14	0.0108318074425661	0.00444183681377813	0.052879246388824	0.234011997187649	0.0280501554477652
E4F1	0.196188498619954	0.00293635050385294	0.0509798523714574	0.0737654375803274	0.961710521610285
HLTF	0.0282783319961328	0.0198949314177156	0.0976438107002098	0.661942970153838	0.0787613582276722
KCTD7	0.00216238187425365	0.0193815655101814	0.0523830831123607	0.843280448839727	0.0702753147237726
STAMBPL1	0.11425788090659	0.259783266413505	0.160128522111268	0.836353627707207	0.776998379758005
WSB2	0.00643289938511704	0.00449122916201482	0.00238419402497265	0.492710337991351	0.295608461083328
PSEN2	0.182569798734026	0.250165482626296	0.365355931442464	0.0676083207727781	0.411297035628918
RNF24	5.98956583939476e-05	0.00382425021502342	0.00514318514694743	0.737642898225992	0.378923779147288
DTX1	0.861368775242919	0.221737380742031	0.716482537806786	0.0516023640785821	0.850201237726482
FBXL2	0.00595915400271577	0.180352211024085	0.480569248428689	0.485448333168016	0.00455642271593895
UBE2S	2.19330836388904e-05	6.69586538084813e-05	3.85408666101643e-05	0.0368072924623439	0.285121171201477
FBXL19	0.00356719632781149	0.00678963645323189	0.0272416068532888	0.535558502003831	0.138908723037498
CDC23	0.000144776965565292	0.0309507828090844	0.110479655130726	0.0655772531014743	0.00320776780091484
PRKCI	1.68585960093095e-05	0.00239544724647693	0.0100468097485645	0.748370258833157	0.0569368479175146
TRIM71	6.29497288434045e-07	0.746302743103932	0.669570486730821	0.187049358560336	0.705179431056673
FBXO32	0.395175549345664	0.2936941433132	0.348388840185933	0.949169384430877	0.288991387244663
UBE2M	9.11426178859977e-06	0.0129646139578443	0.0107246455684345	0.103650265620562	0.307838303418295
UIMC1	3.33977116420671e-06	0.0177253394795761	0.199340864993486	0.0359349964435385	0.00664410882189686
TRIM45	0.000620248938349826	1.72275902405221e-05	0.000135742061160073	0.151567494234104	0.0619730025710433
SH3RF3	0.383461049244474	0.13476297051309	0.21480296387069	0.789584849231741	0.652587097078757
AP1G2	5.65433985157002e-06	0.681575508082929	0.522443463836482	0.759926105127513	0.252225907289956
WDR12	0.000466581318492109	0.000232687800911161	0.00033740171293911	0.0532441882262112	0.0400051228357437
USP46	0.667650767795207	0.00287864560265754	0.0101245718975493	0.685370123173805	0.0800204113816217
TRIM31	0.00212209338010681	0.771699234640771	0.69628011866346	0.476767724131189	0.519188145562214
PELI3	0.596044261946285	0.00529854136243694	0.0122639933647218	0.484919714383389	0.836899037726122
UCHL5	0.0118086697972273	0.852582024075481	0.773007983055673	0.194834796263202	0.344781213755627
WDR76	5.50871023672543e-06	0.00843310141130754	0.0368595600260388	0.228997799768143	0.0376186920858805
MARK2	0.00261645735379839	0.259277945121408	0.29004517904594	0.95758142312309	0.186066258294921
HECTD2	0.00814012573812898	0.0961073577737132	0.105305711829939	0.993757158998945	0.322205690746185
WDR5	0.00149354090683748	0.0109199466806513	0.0288579371570788	0.599632575440206	0.160870534314408
FBXW10	0.337297706557785	0.0949152076514077	0.297440895177512	0.537350653351362	0.113153063222617
NUP43	6.154768147801e-05	0.0217027697551833	0.0511899231355693	0.802533164475717	0.199635296072027
MARK1	0.473303009226796	0.170508084663669	0.229000320212194	0.349042508661675	0.304939889787855
CUL9	0.284363499322957	0.138399412921363	0.119709108359464	0.753664761035175	0.582076066537705
KLHL17	0.00731475153601561	0.000157433748203424	0.00128869042478709	0.0142572879952057	0.489488961884161
FBXO44	0.957030986009618	0.0837383263698188	0.0936989965139153	0.942712774206955	0.656297658138125
FBXO2	0.223174247980382	0.977330436896576	0.916188298194144	0.371051598934684	0.0308422351550739
UBL7	0.0258852581479245	0.118022706120494	0.108548953047063	0.530955106039596	0.422554691628856
TRIM27	0.051617660527259	0.00136565096920412	0.00106434773381637	0.371445231410975	0.450035611463002
PPIL2	0.0133840964747915	0.0330490595010615	0.410102501243648	0.305494768538303	0.159164399163513
ASB6	9.37975554575393e-05	0.0127349414955477	0.0253381036809817	0.148379956229565	0.172623095881607
TRIM6	1.59924052371209e-05	0.461388195682883	0.310372775220555	0.846813133940171	0.319816377061745
AURKA	0.000100258232417845	0.0189719805576205	0.0519108527364439	0.0509741258149108	0.298168563456702
DTX3	0.0915942593686808	0.310031346757646	0.305118726610246	0.876891007311111	0.205692766911392
MARK4	0.00491923037715379	0.613533362667776	0.461822025987046	0.0854135905475628	0.00813645021218866
PIAS3	0.0333483986161271	0.0108895198688492	0.0248544269373625	0.542689313345153	0.0305302898759116
MINDY1	0.868339079207837	0.422183193212255	0.877831491256121	0.244107610748674	0.237413409577524
UBE2Z	2.05730050133194e-05	0.000473647318727925	0.00178447549333852	0.292164840675638	0.174934944304951
MINDY4	0.0007880156750296	0.412686693380177	0.613255212192927	0.102840060604769	0.497459587184239
UBD	1.72320879704014e-06	0.566053041893202	0.143953655813812	0.699156083649435	0.56774845658336
UBAP2	1.855079377663e-05	0.000834090853572149	0.00376443573145986	0.366370765470539	0.0143034652637577
KLHL22	0.0651674361840504	0.605142624901046	0.798869153471059	0.875679826124782	0.49185445971944
RNF113A	0.694990982805832	0.00520871261771965	0.00492768019134576	0.152821708343136	0.417659102353398
DCUN1D5	0.000121381125180269	0.00215771489654902	0.00157712676214313	0.502357274291083	0.256083585942245
ZBTB18	0.298953140189952	0.256484698405005	0.379298813287552	0.645185532313211	0.34593879246606
USP39	0.000963788983568029	0.000340062277344793	0.0006091720993815	0.292883407024521	0.0523297283767319
PIAS4	0.0199937248754375	0.095920451016585	0.144700235307898	0.590063210762901	0.376016973385757
RNF31	0.224183111395654	0.253941233314847	0.68046407185865	0.353111085047296	0.154092678100311
UBE2I	1.49811836551656e-05	0.00117813164075563	0.00469810394678511	0.666817930416632	0.0331801212692565
UCHL1	0.60822410969123	0.0875845360285851	0.0718262909771155	0.842812803921543	0.694393910685009
RASD2	0.838795306866402	0.522377845202288	0.774922611164112	0.604184137372503	0.227509993290091
KCTD13	0.472511173827045	0.429452446329063	0.520214763191059	0.289537069286044	0.910801354828197
TRIM28	1.52949634814413e-05	0.000668104163713476	0.000780961804668606	0.0519441754477122	0.10120302160289
GGA1	0.0084678856907264	0.00325241492835977	0.0144215813437125	0.29657831429642	0.151464809817561
RBCK1	0.000149754687396469	0.025215235530809	0.0474212212656973	0.294565584673134	0.160439179660575
DNAJC2	0.000861960792147519	0.0050986547058416	0.0408424084190762	0.0688280061122296	0.0764211574555551
NLE1	5.34718002783311e-06	0.00903122721512162	0.0164048043389724	0.238981074531986	0.359048548099812
USP49	0.00758626857212648	0.0776086000159882	0.029366792845429	0.859057540131105	0.155564468290757
ANAPC4	0.000271925895273513	0.0199037629668643	0.00891956818053277	0.0796229977498605	0.105201204759548
SUMO2	5.74918880903531e-06	0.00035353729326398	0.000255085817796616	0.00555047202311476	0.0585312704312613
NAE1	0.00147623665024664	0.0128262467094146	0.0225778108690259	0.817107334287332	0.15486903347382
ANAPC7	1.53916661992323e-07	0.0264343223668855	0.0342481135106611	0.0340179366891947	0.0838166589656578
LRR1	0.00510282345488882	0.0192423746214758	0.026468155555126	0.852207667523438	0.850331957681807
USP54	0.68146173867511	0.00255457938420909	0.0120700321893413	0.220400269041575	0.19013708585662
KLHL13	0.647059991018653	0.330798350144074	0.704637213099053	0.245787800118029	0.509138114133681
SOCS2	0.00705506159537395	0.0165143283786154	0.0143562242295709	0.678135501509292	0.727116974081506
UFSP1	0.303062035766009	0.05521180573338	0.0592935914784317	0.892415645129919	0.379147786007375
RNF216	0.000294079556384342	0.000399297044533363	0.00238416907492978	0.0406202787131603	0.032196108542552
SQSTM1	0.0462980000662509	0.225865396964868	0.125193609305645	0.919238863742682	0.331902073199386
PCGF1	0.0298876252551501	0.0126927927243598	0.00823156253139857	0.670889293765974	0.830713926646025
RNF220	0.00129279535256961	0.00115966924370362	0.0044985739519531	0.194350769208421	0.116798257559489
RBBP4	0.00641981558216828	0.02020937159602	0.0361761871905653	0.641027547255739	0.349537020827085
RHBDD3	0.387824983822035	0.657095283648164	0.797168098517715	0.566873446506956	0.779304486934124
UBL4A	0.499000431341803	0.0226711642523265	0.011231634842908	0.540910694389206	0.790739874525256
NOSIP	0.0244191319202341	0.0791966515148188	0.0882464475499788	0.0931604014637798	0.918851932914261
ANAPC1	0.000214089926562283	0.00115893806958889	0.00379284946044928	0.535503160568926	0.0147306272362766
FANCD2	1.05511539790488e-07	0.00089782484064262	0.008715213479505	0.136502431258315	0.0721489312300764
MDM4	0.00339035521802565	0.675580309401997	0.455877610766222	0.910713149781527	0.11728078573292
RNF152	0.0587892749371544	0.0116809026897707	0.018681761698764	0.0268244687555305	0.754093534447762
UBOX5	0.00169770118476832	0.0869136153046017	0.0708335236864801	0.23144562540053	0.771157274068806
DCAF15	0.0664407190680118	0.0828511502916485	0.112013882453352	0.825142532626292	0.491183405845805
OTUB2	0.396420488876426	0.656438651581583	0.649923258665964	0.933027624862276	0.544223253987309
TRIM32	0.00784306636627711	0.000597806609033056	0.0112107465702491	0.207988185995811	0.00642847606627277
CBLL1	0.0506901869658099	0.00549384180103099	0.0223075597543331	0.234717912046131	0.00495558599642121
RNF34	0.00013833805323132	0.00207000211158183	0.0101208620659069	0.6839249135971	0.109588772246576
KLHL12	0.0374384263777777	0.397480143474938	0.0707549688279918	0.65157205635008	0.634263056203248
UBQLN4	0.0177184836979454	0.275264873342107	0.240037600821193	0.385468949777842	0.0918934627054716
BRSK2	0.11750160897486	0.00058767363278177	0.000894205875938705	0.697051855617598	0.143393549619001
BAP1	0.142724473466233	0.0158526250987682	0.0656104788157587	0.0869661873421102	0.513624457159456
SPRTN	0.0118540737420406	0.225500106883034	0.251502925633485	0.528676080940407	0.0343693646678831
GGA3	0.000384231155321929	0.00058623276468053	0.00262305577148102	0.619726104171464	0.170560537921667
EED	0.000491234002335282	0.00101338060931236	0.000885083082073468	0.094902875179483	0.0793704514113331
NEDD8	0.00491538183267339	0.138942354621622	0.146801294352955	0.0942863320416341	0.982348277748101
SART1	0.00249297792330591	0.102817865513605	0.108640004963595	0.471271896494894	0.93388928755998
TRIM74	0.405232004600664	0.0254884548011277	0.0471536841188381	0.00973889453224908	0.0572560250912565
TRIM47	0.0662157493448182	0.00250054673622343	0.00202815484973082	0.0436870206964801	0.417286555454362
TRAF5	9.37676233821407e-06	0.49665782145925	0.480567917622555	0.846851082995709	0.740322238431791
RNF213	0.168966399164343	0.18140851777402	0.844670715365324	0.315892376180949	0.93540657424685
TRAIP	5.98729645969921e-09	0.00112343279369542	0.00397513652057148	0.0317363496908141	0.315240930283039
NEURL2	0.00961356931173117	0.585968170045993	0.53191850216868	0.433668317543707	0.421668446395477
UBE2T	9.20938552492035e-07	0.000453359756013753	0.00084860605953761	0.0272473198957199	0.062775253591273
TAF1D	5.71717392088067e-05	0.0726805835832083	0.0736230604162317	0.57659565585739	0.31143230395384
NPLOC4	0.0193741671803032	8.22415028097962e-05	0.00157714781869993	0.0874386269544487	0.362795219016475
NEURL1B	0.792302311932888	0.910829061170869	0.684311990447523	0.666385536678179	0.258390759785408
PHIP	9.26331924624522e-05	0.0109500606261516	0.0524501449889175	0.740747568053512	0.136453217087135
TRIM11	0.000366475853991566	0.00805750455831515	0.00486741643775634	0.0558876116522331	0.126232356474087
PEX2	0.00339720083149683	0.544567058268581	0.341511619520964	0.906710361220566	0.681475640310996
EPS15L1	0.000478381972506371	0.0283211241018952	0.0355548878352484	0.526928907764339	0.0593592529939718
USP36	0.00418450788673704	0.00201495394105038	0.0121422985417833	0.267301497700112	0.150843277476451
PML	0.0408251726160333	0.285195228818911	0.102472060311339	0.414937180427927	0.889784548522646
SPSB2	0.00010958116270212	0.110978450764123	0.0930097371486924	0.327620484451174	0.115695276023984
PJA1	0.00635901794081446	0.157256969356968	0.121288457257388	0.991911597729225	0.225351364242827
PSMD14	0.00742763632101428	0.000996626834540464	0.00121863526365991	0.427876657326614	0.0315225823372989
DTX2	0.0271451624391995	0.0092911447533795	0.00309385388829309	0.692221645738803	0.605464835913403
UBE2A	0.76506255239454	0.0740598206309997	0.0742578516268727	0.61808462699747	0.203194435415486
KMT2B	0.000594853857042611	0.0998302664773175	0.021424815076361	0.715818279469225	0.0466099008117392
BRCA1	1.67443481053458e-05	3.73170918245581e-05	0.000379869899298623	0.174921995253141	0.0765239392513326
PCGF2	0.00268217793640976	0.00813123192607537	0.00901216910346009	0.5416978598296	0.300766313036992
TRIM24	0.00742126800415137	0.0105730499026995	0.017221793666997	0.106006002867784	0.0102270632147136
TRIM39	0.0182000421210108	0.191196821669769	0.0959767815332867	0.51539011721272	0.874350219729364
FUS	9.79957984297028e-05	0.0784064057148773	0.0909081093757443	0.803287761892274	0.0686655269501208
NCK2	0.00261279833712963	0.00766001724950756	0.0212844073054677	0.631648350654361	0.0240710172310098
MYLIP	0.419906288279047	0.042950754012387	0.0700896114053513	0.718963751726325	0.307254893494689
PIPSL	0.789189014252488	0.00126480225134639	0.000714532213846099	0.615295251290645	0.840222912838716
ESR1	1.55000429281334e-07	0.00154780211752518	0.00671971387487089	0.00441120696278117	0.132958545432775
KATNB1	0.938082925701063	0.152601509260559	0.279855675996249	0.416098300628068	0.538091380606216
CDCA3	1.06539651505843e-07	0.000646923589025449	0.00129152927814272	0.0843995157466897	0.167033547169698
HGS	0.104670137269556	0.000745756028358069	0.0114570832113906	0.10172483128949	0.0809780750868997
