# Supplementary material for: UBE2O reduces the effectiveness of interferon-α via degradation of IFIT3 in hepatocellular carcinoma
Source: Cell Death Dis. 2023 Dec 21;14(12):854. doi: 10.1038/s41419-023-06369-9 (PMC10740027; doi:10.1038/s41419-023-06369-9)
Supplement: Supplementary file 11 — Supplementary Table 8 [file 41419_2023_6369_MOESM11_ESM.xlsx]

## Sheet: Sheet1
Supplementary Table 8
Accession	Protein names	Gene names	MW [kDa]	Protein score	Sequence coverage (%)	# Unique Peptides	# Peptides	# PSMs	Abundances
P60709	Actin, cytoplasmic 1	ACTB	41.7	7930	78	1	25	201	4.75476e+10
P63261	Actin, cytoplasmic 2	ACTG1	41.8	7897	78	1	25	200	190621680
P35579	Myosin-9	MYH9	226.4	7840	52	83	97	162	6.09199e+09
P35580	Myosin-10	MYH10	228.9	3794	40	52	65	85	7.27004e+08
O43707	Alpha-actinin-4	ACTN4	104.8	2738	59	29	45	69	2.12041e+09
P12814	Alpha-actinin-1	ACTN1	103	2460	57	24	42	60	3.89592e+08
O00159	Unconventional myosin-Ic	MYO1C	121.6	2132	45	41	41	53	1.26604e+09
P68133	Actin, alpha skeletal muscle	ACTA1	42	2084	32	1	13	83	1438518437
P0DMV8	Heat shock 70 kDa protein 1A	HSPA1A	70	2059	52	19	27	50	2.65417e+09
Q13813	Spectrin alpha chain, non-erythrocytic 1	SPTAN1	284.4	2046	32	61	61	69	4.98188e+08
P14618	Pyruvate kinase PKM	PKM	57.9	2036	66	30	30	44	9.51428e+08
P22626	Heterogeneous nuclear ribonucleoproteins A2/B1	HNRNPA2B1	37.4	2010	48	15	16	38	1.63364e+09
P10809	60 kDa heat shock protein, mitochondrial	HSPD1	61	1888	58	26	26	37	6.94359e+08
P13639	Elongation factor 2	EEF2	95.3	1826	51	38	38	50	9.57217e+08
P12956	X-ray repair cross-complementing protein 6	XRCC6	69.8	1784	58	31	31	46	7.98152e+08
P11142	Heat shock cognate 71 kDa protein	HSPA8	70.9	1702	43	21	25	42	1.03177e+09
P07437	Tubulin beta chain	TUBB	49.6	1601	82	6	24	46	2.24015e+09
P05187	Alkaline phosphatase, placental type	ALPP	57.9	1540	52	16	20	36	9.04413e+08
Q00839	Heterogeneous nuclear ribonucleoprotein U	HNRNPU	90.5	1536	44	31	31	45	1660014337
Q8WWI1	LIM domain only protein 7	LMO7	192.6	1528	26	36	36	44	6.65877e+08
P68371	Tubulin beta-4B chain	TUBB4B	49.8	1443	74	1	22	41	6.09753e+07
Q01082	Spectrin beta chain, non-erythrocytic 1	SPTBN1	274.4	1409	24	42	42	45	2.32655e+08
P08238	Heat shock protein HSP 90-beta	HSP90AB1	83.2	1387	48	19	28	39	1.47389e+09
P04406	Glyceraldehyde-3-phosphate dehydrogenase	GAPDH	36	1385	61	14	14	31	1797048692
P09651	Heterogeneous nuclear ribonucleoprotein A1	HNRNPA1	38.7	1364	47	15	18	33	1748889695
Q9BQE3	Tubulin alpha-1C chain	TUBA1C	49.9	1347	57	7	16	28	1.30424e+09
P08670	Vimentin	VIM	53.6	1346	63	25	27	38	1.7076e+09
O00571	ATP-dependent RNA helicase DDX3X	DDX3X	73.2	1312	51	25	26	33	5.52319e+08
P04350	Tubulin beta-4A chain	TUBB4A	49.6	1298	70	1	20	37	1.49928e+07
Q562R1	Beta-actin-like protein 2	ACTBL2	42	1280	16	1	7	38	23049264
P07900	Heat shock protein HSP 90-alpha	HSP90AA1	84.6	1269	38	14	23	32	5.41384e+08
O14950	Myosin regulatory light chain 12B	MYL12B	19.8	1247	80	5	11	25	2.2127e+09
P12268	Inosine-5'-monophosphate dehydrogenase 2	IMPDH2	55.8	1245	49	18	19	24	309610932
Q9UM54	Unconventional myosin-VI	MYO6	149.6	1189	27	25	25	30	154179662
P13010	X-ray repair cross-complementing protein 5	XRCC5	82.7	1137	50	26	26	35	469889681
P68366	Tubulin alpha-4A chain	TUBA4A	49.9	1123	46	5	14	25	1.61367e+08
P51991	Heterogeneous nuclear ribonucleoprotein A3	HNRNPA3	39.6	1100	37	10	12	21	3.68578e+08
P11021	Endoplasmic reticulum chaperone BiP	HSPA5	72.3	1089	41	21	23	27	3.77909e+08
P78371	T-complex protein 1 subunit beta	CCT2	57.5	1085	59	21	21	25	1.41187e+08
P42166	Lamina-associated polypeptide 2, isoform alpha	TMPO	75.4	1048	40	13	19	24	2.82462e+08
P06576	ATP synthase subunit beta, mitochondrial	ATP5F1B	56.5	1034	61	19	19	26	3.36511e+08
P06733	Alpha-enolase	ENO1	47.1	1028	44	11	14	21	6.61803e+08
P52272	Heterogeneous nuclear ribonucleoprotein M	HNRNPM	77.5	1021	33	19	19	24	2.90486e+08
P24844	Myosin regulatory light polypeptide 9	MYL9	19.8	965	62	3	9	21	1.50398e+07
P07355	Annexin A2	ANXA2	38.6	958	58	19	19	24	4.9848e+08
P68104	Elongation factor 1-alpha 1	EEF1A1	50.1	889	51	14	14	25	1.5034e+09
P23921	Ribonucleoside-diphosphate reductase large subunit	RRM1	90	889	33	20	20	22	1.65833e+08
Q12965	Unconventional myosin-Ie	MYO1E	127	882	29	23	24	25	2.17425e+08
Q16643	Drebrin	DBN1	71.4	865	38	16	16	19	2.66596e+08
P17844	Probable ATP-dependent RNA helicase DDX5	DDX5	69.1	858	46	15	22	24	3.73153e+08
P02545	Prelamin-A/C	LMNA	74.1	858	43	23	24	28	4.69644e+08
P31943	Heterogeneous nuclear ribonucleoprotein H	HNRNPH1	49.2	847	44	7	15	20	4.81564e+08
P55072	Transitional endoplasmic reticulum ATPase	VCP	89.3	838	34	22	22	25	1.49328e+08
P29401	Transketolase	TKT	67.8	835	41	18	18	21	2.47322e+08
P04075	Fructose-bisphosphate aldolase A	ALDOA	39.4	827	62	14	16	23	5.43484e+08
P61978	Heterogeneous nuclear ribonucleoprotein K	HNRNPK	50.9	827	45	16	16	22	5.00737e+08
P23246	Splicing factor, proline- and glutamine-rich	SFPQ	76.1	823	32	18	18	22	2.26946e+08
P04792	Heat shock protein beta-1	HSPB1	22.8	819	73	11	11	19	618653988
P50454	Serpin H1	SERPINH1	46.4	808	47	14	14	18	9.30977e+07
P67936	Tropomyosin alpha-4 chain	TPM4	28.5	800	55	7	17	22	9.42153e+08
P31942	Heterogeneous nuclear ribonucleoprotein H3	HNRNPH3	36.9	783	51	11	12	21	304827579
P22314	Ubiquitin-like modifier-activating enzyme 1	UBA1	117.8	774	20	13	13	16	6.58509e+07
P00558	Phosphoglycerate kinase 1	PGK1	44.6	769	47	18	18	21	445514120
P60660	Myosin light polypeptide 6	MYL6	16.9	764	84	9	11	21	2.36867e+09
P31327	Carbamoyl-phosphate synthase [ammonia], mitochondrial	CPS1	164.8	764	25	23	23	23	1.12453e+08
P35609	Alpha-actinin-2	ACTN2	103.8	756	14	1	12	21	89476748
P06748	Nucleophosmin	NPM1	32.6	753	36	7	7	16	5.90909e+08
P52907	F-actin-capping protein subunit alpha-1	CAPZA1	32.9	752	62	9	11	16	2.89714e+08
P60842	Eukaryotic initiation factor 4A-I	EIF4A1	46.1	749	45	12	13	17	2.1815e+08
Q9NYL9	Tropomodulin-3	TMOD3	39.6	748	50	14	15	19	3.18701e+08
O43795	Unconventional myosin-Ib	MYO1B	131.9	735	25	21	22	24	1.52266e+08
P26599	Polypyrimidine tract-binding protein 1	PTBP1	57.2	735	30	9	9	12	9.26899e+07
Q13501	Sequestosome-1	SQSTM1	47.7	718	56	13	13	13	9.47682e+07
P13797	Plastin-3	PLS3	70.8	714	44	18	21	23	2.02027e+08
P17066	Heat shock 70 kDa protein 6	HSPA6	71	706	28	7	15	20	3.73609e+07
P38646	Stress-70 protein, mitochondrial	HSPA9	73.6	696	31	16	16	16	1.50338e+08
Q9H0H5	Rac GTPase-activating protein 1	RACGAP1	71	691	36	15	15	19	8.4947e+07
P08758	Annexin A5	ANXA5	35.9	686	45	11	11	16	1.51441e+08
Q14974	Importin subunit beta-1	KPNB1	97.1	684	25	15	15	19	1.08859e+08
P55795	Heterogeneous nuclear ribonucleoprotein H2	HNRNPH2	49.2	675	39	6	13	17	39777492
P43243	Matrin-3	MATR3	94.6	671	27	14	14	20	1.27035e+08
P19338	Nucleolin	NCL	76.6	667	19	12	12	15	1.73366e+08
P50990	T-complex protein 1 subunit theta	CCT8	59.6	665	39	17	17	19	2.97445e+08
Q6WCQ1	Myosin phosphatase Rho-interacting protein	MPRIP	116.5	657	24	16	16	18	6.13761e+07
P25705	ATP synthase subunit alpha, mitochondrial	ATP5F1A	59.7	656	30	12	12	15	1.67744e+08
P30101	Protein disulfide-isomerase A3	PDIA3	56.7	638	34	12	12	14	1.08158e+08
P61247	40S ribosomal protein S3a	RPS3A	29.9	637	39	10	10	18	1.65526e+08
P0DP25	Calmodulin-3	CALM3	16.8	633	50	9	9	17	8.08938e+08
Q15233	Non-POU domain-containing octamer-binding protein	NONO	54.2	630	32	12	12	16	1.42725e+08
P62140	Serine/threonine-protein phosphatase PP1-beta catalytic subunit	PPP1CB	37.2	627	58	4	14	18	1.28876e+08
P35637	RNA-binding protein FUS	FUS	53.4	618	19	5	6	11	1.89427e+08
O00410	Importin-5	IPO5	123.6	613	19	14	14	16	4.34919e+07
P00338	L-lactate dehydrogenase A chain	LDHA	36.7	606	53	14	14	21	5.67025e+08
P30041	Peroxiredoxin-6	PRDX6	25	589	49	10	10	13	1.27841e+08
Q9BUF5	Tubulin beta-6 chain	TUBB6	49.8	589	33	3	11	19	1.23806e+07
P07195	L-lactate dehydrogenase B chain	LDHB	36.6	584	47	12	12	16	3.22849e+08
Q13045	Protein flightless-1 homolog	FLII	144.7	569	16	14	14	14	5.72241e+07
P09493	Tropomyosin alpha-1 chain	TPM1	32.7	569	36	3	12	16	121994604
P11940	Polyadenylate-binding protein 1	PABPC1	70.6	557	29	11	14	14	1.20573e+08
P07951	Tropomyosin beta chain	TPM2	32.8	556	37	3	13	17	271576760
P62937	Peptidyl-prolyl cis-trans isomerase A	PPIA	18	555	38	7	7	13	3.92783e+08
P60174	Triosephosphate isomerase	TPI1	26.7	549	62	10	10	15	2.07758e+08
P62136	Serine/threonine-protein phosphatase PP1-alpha catalytic subunit	PPP1CA	37.5	547	43	2	12	15	5931771
P06753	Tropomyosin alpha-3 chain	TPM3	32.9	546	41	5	14	17	2.15258e+08
Q5QNW6	Histone H2B type 2-F	H2BC18	13.9	536	41	2	6	12	484205280
Q07666	KH domain-containing, RNA-binding, signal transduction-associated protein 1	KHDRBS1	48.2	533	28	9	9	14	7.01876e+08
P27797	Calreticulin	CALR	48.1	531	44	11	11	14	1.65641e+08
Q16778	Histone H2B type 2-E	H2BC21	13.9	523	41	2	6	11	1.80867e+09
Q16658	Fascin	FSCN1	54.5	521	30	11	11	13	7.94653e+07
P26641	Elongation factor 1-gamma	EEF1G	50.1	518	26	9	9	12	1.18668e+08
P50991	T-complex protein 1 subunit delta	CCT4	57.9	518	31	13	13	16	1.22706e+08
P26038	Moesin	MSN	67.8	516	23	8	11	13	1.1805e+08
P52597	Heterogeneous nuclear ribonucleoprotein F	HNRNPF	45.6	513	30	6	8	12	9.08667e+07
P63244	Receptor of activated protein C kinase 1	RACK1	35.1	493	50	10	10	11	1.12309e+08
P80723	Brain acid soluble protein 1	BASP1	22.7	489	75	11	11	14	1.38328e+08
P42167	Lamina-associated polypeptide 2, isoforms beta/gamma	TMPO	50.6	489	33	4	10	12	1.73623e+07
Q15366	Poly(rC)-binding protein 2	PCBP2	38.6	487	30	4	7	8	4.82333e+07
P09874	Poly [ADP-ribose] polymerase 1	PARP1	113	483	24	18	18	19	1.59803e+08
O60506	Heterogeneous nuclear ribonucleoprotein Q	SYNCRIP	69.6	476	26	8	12	15	1.36477e+08
P49368	T-complex protein 1 subunit gamma	CCT3	60.5	475	26	13	13	14	1.19226e+08
P27824	Calnexin	CANX	67.5	475	21	11	11	13	1.21881e+08
P48643	T-complex protein 1 subunit epsilon	CCT5	59.6	473	33	11	11	14	2.63354e+08
P62258	14-3-3 protein epsilon	YWHAE	29.2	472	52	9	11	14	3.65205e+08
P62805	Histone H4	H4C1	11.4	466	42	5	5	14	2.20181e+09
Q8IVT2	Mitotic interactor and substrate of PLK1	MISP	75.3	460	24	12	12	12	104265876
P15121	Aldo-keto reductase family 1 member B1	AKR1B1	35.8	459	39	9	9	13	2.37438e+08
Q92841	Probable ATP-dependent RNA helicase DDX17	DDX17	80.2	447	25	8	15	16	54251115
P07910	Heterogeneous nuclear ribonucleoproteins C1/C2	HNRNPC	33.7	446	29	8	8	10	4.04646e+08
P04083	Annexin A1	ANXA1	38.7	442	42	10	10	10	9.21726e+07
P47756	F-actin-capping protein subunit beta	CAPZB	31.3	441	50	11	11	12	116906504
P05388	60S acidic ribosomal protein P0	RPLP0	34.3	438	34	8	8	10	2.13932e+08
P50395	Rab GDP dissociation inhibitor beta	GDI2	50.6	437	30	9	9	10	2.58503e+07
P49411	Elongation factor Tu, mitochondrial	TUFM	49.5	434	33	11	11	11	8.29531e+07
Q8NC51	Plasminogen activator inhibitor 1 RNA-binding protein	SERBP1	44.9	434	28	8	8	11	8.95184e+07
P61160	Actin-related protein 2	ACTR2	44.7	431	28	8	8	9	5.72714e+07
Q15717	ELAV-like protein 1	ELAVL1	36.1	426	23	6	6	7	67472490
Q99832	T-complex protein 1 subunit eta	CCT7	59.3	425	27	12	12	13	7.9192e+07
P62195	26S proteasome regulatory subunit 8	PSMC5	45.6	424	24	8	8	10	5.0519e+07
P55060	Exportin-2	CSE1L	110.3	423	13	10	10	11	1.92608e+07
Q9Y608	Leucine-rich repeat flightless-interacting protein 2	LRRFIP2	82.1	422	16	10	10	11	1.92336e+08
Q92499	ATP-dependent RNA helicase DDX1	DDX1	82.4	414	21	11	11	12	3.87798e+07
Q13200	26S proteasome non-ATPase regulatory subunit 2	PSMD2	100.1	414	20	13	13	14	3.88761e+07
Q9C0C9	(E3-independent) E2 ubiquitin-conjugating enzyme	UBE2O	141.2	413	15	11	11	11	4.32844e+07
P52292	Importin subunit alpha-1	KPNA2	57.8	410	15	5	5	6	3.18114e+07
P08865	40S ribosomal protein SA	RPSA	32.8	410	46	8	8	9	1.30099e+08
P07237	Protein disulfide-isomerase	P4HB	57.1	409	31	13	13	14	1.7147e+08
Q12905	Interleukin enhancer-binding factor 2	ILF2	43	405	34	9	9	11	91308336
O14879	Interferon-induced protein with tetratricopeptide repeats 3	IFIT3	56	402	30	10	10	10	6.22736e+07
Q1KMD3	Heterogeneous nuclear ribonucleoprotein U-like protein 2	HNRNPUL2	85.1	401	20	11	11	13	79085989
O14979	Heterogeneous nuclear ribonucleoprotein D-like	HNRNPDL	46.4	396	18	6	8	10	1.6855e+08
P27348	14-3-3 protein theta	YWHAQ	27.7	390	34	4	7	10	5.1009e+07
P12004	Proliferating cell nuclear antigen	PCNA	28.8	388	45	9	9	11	1.18315e+08
P31939	Bifunctional purine biosynthesis protein ATIC	ATIC	64.6	387	23	8	8	10	4.32729e+07
O95816	BAG family molecular chaperone regulator 2	BAG2	23.8	384	53	8	8	8	8.0975e+07
P63104	14-3-3 protein zeta/delta	YWHAZ	27.7	383	44	6	9	11	6.87631e+07
P00367	Glutamate dehydrogenase 1, mitochondrial	GLUD1	61.4	382	16	6	6	7	3.56792e+07
P06744	Glucose-6-phosphate isomerase	GPI	63.1	378	21	9	9	12	1.23806e+08
P30050	60S ribosomal protein L12	RPL12	17.8	378	55	6	6	7	67405094
O14974	Protein phosphatase 1 regulatory subunit 12A	PPP1R12A	115.2	377	14	12	12	12	7.94749e+07
P26368	Splicing factor U2AF 65 kDa subunit	U2AF2	53.5	376	32	7	7	9	1.55532e+07
P14866	Heterogeneous nuclear ribonucleoprotein L	HNRNPL	64.1	371	30	9	9	10	6.39395e+07
Q96C19	EF-hand domain-containing protein D2	EFHD2	26.7	366	38	8	8	9	71994657
P17980	26S proteasome regulatory subunit 6A	PSMC3	49.2	365	27	8	8	10	30988853
Q15365	Poly(rC)-binding protein 1	PCBP1	37.5	364	33	6	8	8	8.73594e+07
P08195	4F2 cell-surface antigen heavy chain	SLC3A2	68	354	20	10	10	10	6.41585e+07
P15880	40S ribosomal protein S2	RPS2	31.3	353	43	10	10	11	1.29001e+08
P11182	Lipoamide acyltransferase component of branched-chain alpha-keto acid dehydrogenase complex, mitochondrial	DBT	53.5	347	22	6	6	7	3.05665e+07
P14625	Endoplasmin	HSP90B1	92.4	347	14	10	10	11	1.04946e+08
Q7Z406	Myosin-14	MYH14	227.7	345	4	1	9	11	10964931
P31947	14-3-3 protein sigma	SFN	27.8	345	35	5	7	10	3.21536e+07
P26639	Threonine--tRNA ligase 1, cytoplasmic	TARS1	83.4	342	17	11	11	12	5.59213e+07
O43390	Heterogeneous nuclear ribonucleoprotein R	HNRNPR	70.9	339	20	6	10	11	3.66526e+07
P40227	T-complex protein 1 subunit zeta	CCT6A	58	332	25	8	8	8	4.76001e+07
P18206	Vinculin	VCL	123.7	331	11	9	9	9	2.65169e+07
Q15149	Plectin	PLEC	531.5	331	3	8	9	10	2.83428e+07
P29692	Elongation factor 1-delta	EEF1D	31.1	329	33	6	6	6	6.93495e+07
P37802	Transgelin-2	TAGLN2	22.4	327	58	9	9	10	4.09833e+08
Q9UPQ0	LIM and calponin homology domains-containing protein 1	LIMCH1	121.8	326	11	10	10	10	5.28157e+07
P35998	26S proteasome regulatory subunit 7	PSMC2	48.6	322	22	7	7	7	2.48467e+07
P30153	Serine/threonine-protein phosphatase 2A 65 kDa regulatory subunit A alpha isoform	PPP2R1A	65.3	322	15	6	6	6	1.93847e+07
P33993	DNA replication licensing factor MCM7	MCM7	81.3	320	12	6	6	7	2.46914e+07
Q9Y224	RNA transcription, translation and transport factor protein	RTRAF	28.1	319	30	5	5	6	2.42947e+07
Q99714	3-hydroxyacyl-CoA dehydrogenase type-2	HSD17B10	26.9	319	50	7	7	7	1.96197e+07
P18669	Phosphoglycerate mutase 1	PGAM1	28.8	318	43	7	7	10	4.90247e+07
Q15084	Protein disulfide-isomerase A6	PDIA6	48.1	316	22	7	7	7	8.50987e+07
P23396	40S ribosomal protein S3	RPS3	26.7	316	64	13	13	13	1.45023e+08
P63241	Eukaryotic translation initiation factor 5A-1	EIF5A	16.8	315	51	5	5	7	84876698
P07954	Fumarate hydratase, mitochondrial	FH	54.6	311	24	6	6	6	2.17239e+07
Q12906	Interleukin enhancer-binding factor 3	ILF3	95.3	311	13	8	8	9	52658418
P31946	14-3-3 protein beta/alpha	YWHAB	28.1	310	37	4	8	11	5.34247e+07
P46940	Ras GTPase-activating-like protein IQGAP1	IQGAP1	189.1	309	8	8	8	8	2.21394e+07
P14923	Junction plakoglobin	JUP	81.7	306	12	7	7	7	1.35216e+07
Q02878	60S ribosomal protein L6	RPL6	32.7	305	29	7	7	9	4.35793e+07
P13929	Beta-enolase	ENO3	47	304	14	1	4	5	88851832
Q06830	Peroxiredoxin-1	PRDX1	22.1	304	51	6	8	11	278514271
P47755	F-actin-capping protein subunit alpha-2	CAPZA2	32.9	302	29	4	6	8	3.8955e+07
P09923	Intestinal-type alkaline phosphatase	ALPI	56.8	302	13	2	6	8	6808215
Q8NBS9	Thioredoxin domain-containing protein 5	TXNDC5	47.6	301	16	5	5	7	41034084
P25685	DnaJ homolog subfamily B member 1	DNAJB1	38	300	29	9	9	9	3.72347e+07
P61981	14-3-3 protein gamma	YWHAG	28.3	300	40	5	8	10	4.7872e+07
P07737	Profilin-1	PFN1	15	300	51	6	6	8	1.33595e+08
Q7KZF4	Staphylococcal nuclease domain-containing protein 1	SND1	101.9	300	18	12	12	12	4.59092e+07
P62826	GTP-binding nuclear protein Ran	RAN	24.4	296	44	8	8	9	1.79516e+08
P23528	Cofilin-1	CFL1	18.5	293	51	7	7	8	9.25131e+07
Q13765	Nascent polypeptide-associated complex subunit alpha	NACA	23.4	292	26	4	4	5	94023136
Q69YQ0	Cytospin-A	SPECC1L	124.5	291	10	9	9	10	3.52186e+07
P21796	Voltage-dependent anion-selective channel protein 1	VDAC1	30.8	290	30	5	5	5	14938925
Q8NCA5	Protein FAM98A	FAM98A	55.2	290	16	5	5	6	1.78455e+07
P05387	60S acidic ribosomal protein P2	RPLP2	11.7	290	68	4	5	5	5.61216e+07
P40926	Malate dehydrogenase, mitochondrial	MDH2	35.5	290	29	7	7	8	6.71922e+07
P31948	Stress-induced-phosphoprotein 1	STIP1	62.6	289	16	7	7	8	3.72304e+07
P11586	C-1-tetrahydrofolate synthase, cytoplasmic	MTHFD1	101.5	285	16	11	11	11	4.47537e+07
P62917	60S ribosomal protein L8	RPL8	28	284	36	6	6	7	73395435
P62979	Ubiquitin-40S ribosomal protein S27a	RPS27A	18	284	40	6	6	9	6.72468e+08
P13489	Ribonuclease inhibitor	RNH1	49.9	282	23	6	6	6	1.34689e+07
P02786	Transferrin receptor protein 1	TFRC	84.8	281	14	9	9	10	4.87677e+07
Q09028	Histone-binding protein RBBP4	RBBP4	47.6	281	19	3	7	7	1.8733e+07
P22234	Multifunctional protein ADE2	PAICS	47	278	18	6	6	6	3.28644e+07
P35232	Prohibitin	PHB	29.8	272	38	6	6	6	2.10485e+07
P15531	Nucleoside diphosphate kinase A	NME1	17.1	271	47	3	5	10	6.77986e+07
P24534	Elongation factor 1-beta	EEF1B2	24.7	267	39	5	5	6	6.6112e+07
P67809	Y-box-binding protein 1	YBX1	35.9	265	28	4	5	6	2.67075e+07
P40939	Trifunctional enzyme subunit alpha, mitochondrial	HADHA	82.9	265	14	5	5	5	8.65629e+06
P62750	60S ribosomal protein L23a	RPL23A	17.7	263	29	5	5	6	6.55722e+07
P17987	T-complex protein 1 subunit alpha	TCP1	60.3	262	18	7	7	7	1.52398e+07
Q92614	Unconventional myosin-XVIIIa	MYO18A	233	260	5	7	7	8	2.66859e+07
Q16576	Histone-binding protein RBBP7	RBBP7	47.8	260	28	4	8	8	6.47351e+07
P00966	Argininosuccinate synthase	ASS1	46.5	259	25	8	8	8	3.62842e+07
P61158	Actin-related protein 3	ACTR3	47.3	257	36	9	9	10	8.72994e+07
P62191	26S proteasome regulatory subunit 4	PSMC1	49.2	254	17	5	5	5	1.10888e+07
Q99729	Heterogeneous nuclear ribonucleoprotein A/B	HNRNPAB	36.2	254	25	7	8	9	7.59941e+07
Q07955	Serine/arginine-rich splicing factor 1	SRSF1	27.7	253	37	10	10	12	1.14854e+08
Q07065	Cytoskeleton-associated protein 4	CKAP4	66	253	10	5	5	6	1.98485e+07
P38159	RNA-binding motif protein, X chromosome	RBMX	42.3	253	21	9	9	10	1.44458e+08
P25787	Proteasome subunit alpha type-2	PSMA2	25.9	252	32	4	4	5	2.4125e+07
P05455	Lupus La protein	SSB	46.8	250	24	8	8	8	2.68958e+07
P45880	Voltage-dependent anion-selective channel protein 2	VDAC2	31.5	247	26	4	4	4	6.33531e+06
O75874	Isocitrate dehydrogenase [NADP] cytoplasmic	IDH1	46.6	247	21	6	6	7	2.10592e+07
O15479	Melanoma-associated antigen B2	MAGEB2	35.3	242	19	5	5	5	3.34687e+07
P27695	DNA-(apurinic or apyrimidinic site) endonuclease	APEX1	35.5	242	16	3	3	5	8054095
P62701	40S ribosomal protein S4, X isoform	RPS4X	29.6	241	30	6	6	7	1.02234e+08
P36578	60S ribosomal protein L4	RPL4	47.7	239	28	9	9	9	102159330
Q13162	Peroxiredoxin-4	PRDX4	30.5	238	17	3	4	5	1.42913e+07
P22392	Nucleoside diphosphate kinase B	NME2	17.3	238	45	3	5	7	160601793
Q9Y265	RuvB-like 1	RUVBL1	50.2	236	26	8	8	8	4.47558e+07
Q08945	FACT complex subunit SSRP1	SSRP1	81	236	18	9	9	9	4.52162e+07
Q14697	Neutral alpha-glucosidase AB	GANAB	106.8	235	11	7	7	7	1.91772e+07
Q9Y678	Coatomer subunit gamma-1	COPG1	97.7	234	10	6	6	6	16117500
P61204	ADP-ribosylation factor 3	ARF3	20.6	234	38	3	6	7	5.52088e+07
Q13838	Spliceosome RNA helicase DDX39B	DDX39B	49	234	21	8	8	8	36850367
P16403	Histone H1.2	H1-2	21.4	234	21	6	6	6	1.66916e+08
P06493	Cyclin-dependent kinase 1	CDK1	34.1	231	18	4	4	5	2.49678e+07
P57721	Poly(rC)-binding protein 3	PCBP3	39.4	229	15	1	4	4	4.11506e+06
P06454	Prothymosin alpha	PTMA	12.2	229	36	5	5	6	2.39215e+07
P23284	Peptidyl-prolyl cis-trans isomerase B	PPIB	23.7	227	27	6	6	6	7.48157e+07
Q99623	Prohibitin-2	PHB2	33.3	224	24	6	6	6	4.37567e+07
P49720	Proteasome subunit beta type-3	PSMB3	22.9	224	24	3	3	5	2.07184e+07
P62906	60S ribosomal protein L10a	RPL10A	24.8	221	39	7	7	8	73868260
P32969	60S ribosomal protein L9	RPL9	21.9	221	46	6	6	6	6.13547e+07
Q16777	Histone H2A type 2-C	H2AC20	14	220	36	2	4	9	3.33633e+09
Q07021	Complement component 1 Q subcomponent-binding protein, mitochondrial	C1QBP	31.3	219	17	3	3	5	4.34334e+07
P19525	Interferon-induced, double-stranded RNA-activated protein kinase	EIF2AK2	62.1	218	12	5	5	5	1.43592e+07
P05386	60S acidic ribosomal protein P1	RPLP1	11.5	218	75	2	3	4	5789419
P62241	40S ribosomal protein S8	RPS8	24.2	217	35	6	6	6	4.80948e+07
P21333	Filamin-A	FLNA	280.6	215	3	6	6	6	1.56182e+07
Q16881	Thioredoxin reductase 1, cytoplasmic	TXNRD1	70.9	213	12	5	5	5	3.12698e+07
P28070	Proteasome subunit beta type-4	PSMB4	29.2	213	26	4	4	4	9.63645e+06
Q9UN86	Ras GTPase-activating protein-binding protein 2	G3BP2	54.1	212	16	5	5	7	3.32521e+07
P46782	40S ribosomal protein S5	RPS5	22.9	210	25	3	3	4	28144558
Q14103	Heterogeneous nuclear ribonucleoprotein D0	HNRNPD	38.4	210	18	4	5	5	38849271
O75367	Core histone macro-H2A.1	MACROH2A1	39.6	210	16	4	4	4	1.64658e+07
Q08211	ATP-dependent RNA helicase A	DHX9	140.9	210	6	5	5	5	12865030
Q9Y230	RuvB-like 2	RUVBL2	51.1	209	18	6	6	6	2.05843e+07
P53396	ATP-citrate synthase	ACLY	120.8	207	7	6	6	6	1.3688e+07
Q15056	Eukaryotic translation initiation factor 4H	EIF4H	27.4	207	19	3	3	3	2.94911e+06
P18085	ADP-ribosylation factor 4	ARF4	20.5	207	31	2	5	6	1.49344e+07
Q9Y3I0	RNA-splicing ligase RtcB homolog	RTCB	55.2	205	17	6	6	6	3.77971e+07
P62269	40S ribosomal protein S18	RPS18	17.7	204	44	9	9	9	2.31021e+08
P09382	Galectin-1	LGALS1	14.7	204	39	3	3	4	1.77988e+07
Q9BTT0	Acidic leucine-rich nuclear phosphoprotein 32 family member E	ANP32E	30.7	203	18	3	3	3	1.07308e+07
P30085	UMP-CMP kinase	CMPK1	22.2	201	31	5	5	6	21471653
P35613	Basigin	BSG	42.2	201	23	5	5	6	4.05849e+07
A6NHL2	Tubulin alpha chain-like 3	TUBAL3	49.9	201	7	1	3	4	4.3751e+06
Q13185	Chromobox protein homolog 3	CBX3	20.8	200	30	4	4	4	1.69187e+07
Q15181	Inorganic pyrophosphatase	PPA1	32.6	198	25	4	4	4	1.5908e+07
P62277	40S ribosomal protein S13	RPS13	17.2	198	25	4	4	6	93747729
P17676	CCAAT/enhancer-binding protein beta	CEBPB	36.1	198	36	7	7	7	3.87274e+07
P55209	Nucleosome assembly protein 1-like 1	NAP1L1	45.3	197	12	3	3	3	1.70706e+07
P35659	Protein DEK	DEK	42.6	196	19	6	6	6	4.15571e+07
O75475	PC4 and SFRS1-interacting protein	PSIP1	60.1	195	12	4	4	4	4.49723e+06
P62081	40S ribosomal protein S7	RPS7	22.1	195	27	5	5	7	85624232
Q58FF6	Putative heat shock protein HSP 90-beta 4	HSP90AB4P	58.2	194	13	2	6	6	23756368
P25205	DNA replication licensing factor MCM3	MCM3	90.9	193	11	7	7	7	3.04512e+07
P62263	40S ribosomal protein S14	RPS14	16.3	192	30	3	3	4	8.33461e+07
P62333	26S proteasome regulatory subunit 10B	PSMC6	44.1	190	16	4	4	4	1.08082e+07
Q12931	Heat shock protein 75 kDa, mitochondrial	TRAP1	80.1	189	13	7	7	7	1.99309e+07
Q13151	Heterogeneous nuclear ribonucleoprotein A0	HNRNPA0	30.8	189	11	2	2	4	2.2252e+07
P23526	Adenosylhomocysteinase	AHCY	47.7	188	16	5	5	5	2.09214e+07
